# Supplementary material for: Deciphering the functions of Stromal Interaction Molecule-1 in amelogenesis using AmelX-iCre mice
Source: Front Physiol. 2023 Mar 1;14:1100714. doi: 10.3389/fphys.2023.1100714 (PMC10014868; doi:10.3389/fphys.2023.1100714)
Supplement: Supplementary file 5 [file DataSheet1.XLSX]

## Sheet: Upregulated 0.01 and 2 folds
Gene ID	Base mean	Log FC	STD error	wald stat	P value	P adjusted	Chr location			Strand	Type	Gene symbol	Length	Signficance
ENSMUSG00000044121	4298.18	11.0444	0.527587	20.9338	2.63445e-97	5.43197e-93	X	76963391	76968668	-	protein_coding	5430402E10Rik	798	TRUE
ENSMUSG00000067299	612.43	9.43127	0.711832	13.2493	4.55494e-40	7.22449e-37	1	65101030	65102611	-	protein_coding	Crygd	1028	TRUE
ENSMUSG00000000724	593.963	9.38855	0.713432	13.1597	1.49682e-39	2.20449e-36	11	77609440	77616109	-	protein_coding	Cryba1	1594	TRUE
ENSMUSG00000073658	532.205	9.23447	0.719348	12.8373	1.01379e-37	1.22961e-34	1	65119377	65121447	-	protein_coding	Crygb	634	TRUE
ENSMUSG00000034837	1304.99	9.13402	0.533105	17.1336	8.32781e-66	8.58555e-62	9	107551672	107556911	-	protein_coding	Gnat1	3029	TRUE
ENSMUSG00000070870	471.356	9.06233	0.726232	12.4786	9.77426e-36	1.00768e-32	1	65087712	65090308	-	protein_coding	Cryge	723	TRUE
ENSMUSG00000031293	459.549	9.02612	0.727718	12.4033	2.50704e-35	2.34967e-32	X	159551008	159582659	+	protein_coding	Rs1	5840	TRUE
ENSMUSG00000023978	760.047	8.79914	0.594344	14.8048	1.3642e-49	9.37618e-46	17	47221384	47235859	+	protein_coding	Prph2	3002	TRUE
ENSMUSG00000025952	359.344	8.67014	0.743018	11.6688	1.83964e-31	1.17817e-28	1	65110683	65112848	-	protein_coding	Crygc	786	TRUE
ENSMUSG00000006007	547.443	8.51351	0.630853	13.4952	1.66804e-41	3.43933e-38	1	150195167	150209657	+	protein_coding	Pdc	3350	TRUE
ENSMUSG00000095079	545.324	8.50784	0.631076	13.4815	2.01039e-41	3.76838e-38	12	113218449	113223856	-	IG_C_gene	Igha	2668	TRUE
ENSMUSG00000058523	546.006	8.4975	0.630852	13.4699	2.35286e-41	4.04281e-38	4	61749555	61753470	-	protein_coding	Mup5	925	TRUE
ENSMUSG00000029663	280.331	8.30114	0.760172	10.9201	9.24141e-28	3.88875e-25	6	3993791	3997436	+	protein_coding	Gngt1	3515	TRUE
ENSMUSG00000025945	278.817	8.29296	0.760568	10.9036	1.10734e-27	4.56644e-25	1	65965678	65967466	+	protein_coding	Crygf	627	TRUE
ENSMUSG00000020907	304.861	8.11895	0.719602	11.2826	1.60037e-29	8.24951e-27	11	67586151	67594159	+	protein_coding	Rcvrn	1040	TRUE
ENSMUSG00000029491	342.408	8.03035	0.686267	11.7015	1.25229e-31	8.32936e-29	5	108536256	108580263	+	protein_coding	Pde6b	5026	TRUE
ENSMUSG00000033501	287.302	8.02877	0.724062	11.0885	1.42641e-28	6.83981e-26	16	22623952	22630327	-	protein_coding	Crygs	875	TRUE
ENSMUSG00000042240	224.628	7.96172	0.777125	10.2451	1.24492e-24	4.07445e-22	5	113206123	113217983	-	protein_coding	Crybb2	2012	TRUE
ENSMUSG00000049583	657.397	7.79715	0.534629	14.5842	3.53884e-48	1.68345e-44	7	87233375	87784115	+	protein_coding	Grm5	10247	TRUE
ENSMUSG00000067220	225.545	7.65451	0.743569	10.2943	7.47809e-25	2.56984e-22	5	72761038	72801618	-	protein_coding	Cnga1	6327	TRUE
ENSMUSG00000040632	351.527	7.30607	0.619023	11.8026	3.78468e-32	2.60121e-29	14	55756434	55762438	-	protein_coding	Nrl	5689	TRUE
ENSMUSG00000046049	147.128	7.28248	0.813821	8.94851	3.60312e-19	6.87895e-17	14	64229954	64272474	+	protein_coding	Rp1l1	7573	TRUE
ENSMUSG00000031450	265.312	7.04528	0.657973	10.7075	9.38139e-27	3.58213e-24	8	13455080	13471951	+	protein_coding	Grk1	8784	TRUE
ENSMUSG00000044429	123.515	6.98801	0.830545	8.41377	3.97041e-17	5.97561e-15	1	65139547	65142532	-	protein_coding	Cryga	730	TRUE
ENSMUSG00000097311	206.122	6.77327	0.695406	9.74003	2.03503e-22	5.24504e-20	3	118223972	118323671	+	lncRNA	Gm26871	6093	TRUE
ENSMUSG00000025386	333.775	6.76725	0.584836	11.5712	5.76709e-31	3.4974e-28	11	120338430	120344326	-	protein_coding	Pde6g	2317	TRUE
ENSMUSG00000032292	199.005	6.76368	0.696535	9.71047	2.7209e-22	6.7593e-20	9	59850053	59867942	-	protein_coding	Nr2e3	3369	TRUE
ENSMUSG00000026691	372.158	6.74561	0.591554	11.4032	4.03008e-30	2.18674e-27	1	162781368	162812097	-	protein_coding	Fmo3	2413	TRUE
ENSMUSG00000029409	102.021	6.65592	0.849666	7.83357	4.74198e-15	5.68459e-13	5	92357751	92363267	-	lncRNA	U90926	800	TRUE
ENSMUSG00000056055	811.693	6.63142	0.482179	13.753	4.88346e-43	1.20395e-39	1	87731401	87772880	+	protein_coding	Sag	8904	TRUE
ENSMUSG00000041044	94.4528	6.5188	0.857567	7.60151	2.92689e-14	3.27987e-12	14	36776786	36786903	+	protein_coding	Lrit1	4325	TRUE
ENSMUSG00000066583	612.13	6.50495	0.511323	12.7218	4.47433e-37	5.12534e-34	7	33720907	33722306	+	protein_coding	Scgb1b27	1005	TRUE
ENSMUSG00000100252	438.744	6.49263	0.537288	12.0841	1.28207e-33	1.01673e-30	3	17843891	17863134	+	lncRNA	Mir124-2hg	6433	TRUE
ENSMUSG00000067149	232.646	6.3873	0.640799	9.9677	2.11052e-23	6.12912e-21	5	88667667	88675750	-	protein_coding	Jchain	2517	TRUE
ENSMUSG00000024575	311.624	6.38372	0.582437	10.9603	5.92729e-28	2.54614e-25	18	61353386	61422995	+	protein_coding	Pde6a	4688	TRUE
ENSMUSG00000041333	4958.68	6.38097	0.884786	7.21187	5.51877e-13	4.92604e-11	4	59956803	59960710	-	protein_coding	Mup4	922	TRUE
ENSMUSG00000109362	85.0681	6.32955	0.868411	7.28866	3.13056e-13	2.94745e-11	7	58908602	58909949	-	TEC	Gm44562	1347	TRUE
ENSMUSG00000108077	114.224	6.26176	0.786683	7.95969	1.72467e-15	2.20876e-13	6	77357242	77359442	-	TEC	6330415B21Rik	2200	TRUE
ENSMUSG00000103920	96.3541	6.2067	0.82861	7.49049	6.86152e-14	7.21825e-12	3	76453997	76457558	+	TEC	Gm37897	3561	TRUE
ENSMUSG00000109122	257.882	6.16686	0.599395	10.2885	7.94222e-25	2.6846e-22	7	58977065	58980937	-	TEC	A230103L15Rik	3872	TRUE
ENSMUSG00000069080	2086.84	6.16331	0.509718	12.0916	1.16993e-33	9.64913e-31	2	25667028	25670291	+	protein_coding	Lcn11	652	TRUE
ENSMUSG00000034452	235.395	6.12198	0.613863	9.97287	2.00361e-23	5.90177e-21	9	64830142	64858889	-	protein_coding	Slc24a1	5213	TRUE
ENSMUSG00000076612	89.6173	6.11064	0.837438	7.29683	2.9463e-13	2.79953e-11	12	113248944	113252552	-	IG_C_gene	Ighg2c	1326	TRUE
ENSMUSG00000109536	1201.63	6.1096	0.419198	14.5745	4.08228e-48	1.68345e-44	7	58873594	58904536	-	TEC	9330162G02Rik	30942	TRUE
ENSMUSG00000106826	89.3146	6.1046	0.837825	7.28625	3.18712e-13	2.97354e-11	6	21258919	21265619	+	TEC	Gm42583	6700	TRUE
ENSMUSG00000007907	157.164	6.10406	0.723103	8.44148	3.13335e-17	4.82138e-15	5	88127297	88129403	+	protein_coding	Cabs1	1505	TRUE
ENSMUSG00000107021	118.167	6.09531	0.767729	7.9394	2.03159e-15	2.58576e-13	5	116594156	116595543	-	TEC	Gm42853	1387	TRUE
ENSMUSG00000079519	273.79	6.08966	0.59638	10.211	1.76974e-24	5.52882e-22	X	77284067	77289527	-	protein_coding	Gm14743	759	TRUE
ENSMUSG00000086322	103.854	6.07672	0.806532	7.53438	4.90669e-14	5.32479e-12	4	133970972	133973184	+	protein_coding	E130218I03Rik	2124	TRUE
ENSMUSG00000082635	73.2615	6.05294	0.883995	6.84726	7.52784e-12	5.58333e-10	X	77031968	77036340	+	unprocessed_pseudogene	Gm14750	516	TRUE
ENSMUSG00000024519	84.4709	6.00471	0.844239	7.11258	1.13893e-12	9.50754e-11	18	66088792	66103308	-	protein_coding	Cplx4	1941	TRUE
ENSMUSG00000021239	70.2341	5.97342	0.888388	6.72389	1.76938e-11	1.22016e-09	12	84616535	84642231	+	protein_coding	Vsx2	3327	TRUE
ENSMUSG00000108486	190.808	5.88537	0.645159	9.12235	7.3513e-20	1.51576e-17	7	34750822	34751962	-	lncRNA	Gm44836	336	TRUE
ENSMUSG00000039714	91.2159	5.86973	0.813419	7.21612	5.34904e-13	4.81624e-11	9	57507274	57513564	-	protein_coding	Cplx3	2953	TRUE
ENSMUSG00000030324	3961.26	5.86794	0.94802	6.18968	6.02852e-10	3.07678e-08	6	115908708	115916997	+	protein_coding	Rho	6043	TRUE
ENSMUSG00000035270	277.686	5.83874	0.569704	10.2487	1.1992e-24	3.98813e-22	16	56024675	56094119	+	protein_coding	Impg2	9275	TRUE
ENSMUSG00000032343	94.9253	5.83641	0.82021	7.11576	1.11302e-12	9.40543e-11	9	80220611	80347534	-	protein_coding	Impg1	3630	TRUE
ENSMUSG00000102588	137.72	5.82187	0.713927	8.15471	3.50011e-16	4.77939e-14	1	14325775	14326214	-	TEC	Gm37444	439	TRUE
ENSMUSG00000107840	74.86	5.74662	0.857932	6.69823	2.10961e-11	1.4215e-09	6	80296174	80297836	+	TEC	Gm44241	1662	TRUE
ENSMUSG00000019146	541.038	5.66685	0.547391	10.3525	4.07859e-25	1.44994e-22	15	77875947	78004228	-	protein_coding	Cacng2	5510	TRUE
ENSMUSG00000030209	986.795	5.66014	0.39854	14.2022	8.88176e-46	3.05222e-42	6	135690230	136150509	-	protein_coding	Grin2b	24842	TRUE
ENSMUSG00000109095	178.328	5.65799	0.660616	8.56472	1.08341e-17	1.74522e-15	8	9708247	9709449	-	TEC	Gm44799	1202	TRUE
ENSMUSG00000055961	6460.62	5.65075	0.92153	6.13192	8.68247e-10	4.1926e-08	5	88111343	88114211	+	lncRNA	BC051076	2868	TRUE
ENSMUSG00000104362	114.704	5.64246	0.74983	7.52499	5.27261e-14	5.63295e-12	3	118324531	118328662	+	TEC	Gm37928	4131	TRUE
ENSMUSG00000029352	435.502	5.6332	0.488313	11.536	8.68364e-31	5.03253e-28	5	113223704	113229450	-	protein_coding	Crybb3	2333	TRUE
ENSMUSG00000026919	68.1999	5.57255	0.868862	6.41362	1.42106e-10	8.14567e-09	2	26557685	26561294	-	protein_coding	Lcn4	774	TRUE
ENSMUSG00000105485	78.2749	5.47385	0.845638	6.47304	9.60498e-11	5.72806e-09	5	14646877	14649780	+	TEC	Gm42447	2903	TRUE
ENSMUSG00000117546	129.942	5.45683	0.707148	7.71667	1.1941e-14	1.39102e-12	17	86483002	86485457	+	TEC	Gm54542	2455	TRUE
ENSMUSG00000038255	165.071	5.4462	0.737894	7.38073	1.5742e-13	1.5605e-11	11	98216240	98220474	-	protein_coding	Neurod2	3142	TRUE
ENSMUSG00000097545	268.666	5.38627	0.554663	9.71088	2.70987e-22	6.7593e-20	14	64824743	64831410	+	lncRNA	Mir124a-1hg	5022	TRUE
ENSMUSG00000109006	80.4023	5.38079	0.818828	6.57133	4.98667e-11	3.15399e-09	7	61179618	61265075	-	lncRNA	B230209E15Rik	1995	TRUE
ENSMUSG00000105726	69.4191	5.38055	0.847043	6.35215	2.12327e-10	1.17058e-08	5	131723559	131724714	-	TEC	Gm42443	1155	TRUE
ENSMUSG00000019230	68.2081	5.34856	0.849223	6.29818	3.01163e-10	1.6171e-08	1	138752923	138776315	-	protein_coding	Lhx9	9494	TRUE
ENSMUSG00000102386	120.784	5.34446	0.718737	7.4359	1.03857e-13	1.05489e-11	1	25848036	25849053	-	TEC	2900022M07Rik	1017	TRUE
ENSMUSG00000048617	100.552	5.31217	0.785085	6.76636	1.32058e-11	9.36142e-10	8	85673619	85683232	+	protein_coding	Rtbdn	3393	TRUE
ENSMUSG00000029371	342.094	5.2818	0.531116	9.94474	2.65876e-23	7.61402e-21	5	90907218	90909483	+	protein_coding	Cxcl5	1863	TRUE
ENSMUSG00000106063	97.4568	5.22756	0.761252	6.86706	6.55403e-12	4.93203e-10	3	104062848	104063564	-	lncRNA	C030032O16Rik	716	TRUE
ENSMUSG00000019828	116.396	5.22333	0.73078	7.14761	8.83037e-13	7.65014e-11	10	10561802	10958100	-	protein_coding	Grm1	7648	TRUE
ENSMUSG00000106320	229.204	5.21838	0.619657	8.4214	3.72013e-17	5.6401e-15	5	132015387	132022223	-	TEC	Gm42992	6836	TRUE
ENSMUSG00000113927	47.5291	5.2061	0.927372	5.61382	1.97905e-08	7.2351e-07	12	98411075	98414593	-	TEC	5330409N07Rik	3518	TRUE
ENSMUSG00000066392	837.181	5.20239	0.445917	11.6667	1.88562e-31	1.17817e-28	12	88689645	90301709	+	protein_coding	Nrxn3	12680	TRUE
ENSMUSG00000037984	72.834	5.20126	0.831999	6.25152	4.0648e-10	2.13806e-08	6	55654806	55658248	-	protein_coding	Neurod6	2150	TRUE
ENSMUSG00000109257	63.8933	5.18555	0.868836	5.96839	2.39611e-09	1.04041e-07	7	92427712	92428631	+	TEC	Gm45200	919	TRUE
ENSMUSG00000029343	352.658	5.14846	0.52599	9.78812	1.26625e-22	3.43537e-20	5	112403680	112417451	+	protein_coding	Crybb1	985	TRUE
ENSMUSG00000110282	186.951	5.13633	0.614073	8.36436	6.04428e-17	8.90193e-15	7	132718262	132722000	-	TEC	B930086L07Rik	3738	TRUE
ENSMUSG00000117943	109.736	5.12089	0.739433	6.92543	4.34663e-12	3.38201e-10	18	40479221	40484804	+	TEC	Gm50403	5583	TRUE
ENSMUSG00000024041	1278.24	5.11468	0.372038	13.7477	5.25513e-43	1.20395e-39	17	31896780	31900707	+	protein_coding	Cryaa	2076	TRUE
ENSMUSG00000067679	3058.37	5.11429	0.921434	5.55036	2.85089e-08	1.00209e-06	X	77230382	77235898	+	protein_coding	Obp1b	797	TRUE
ENSMUSG00000104625	64.3492	5.09564	0.871577	5.84645	5.02167e-09	2.03822e-07	5	14649932	14652576	+	TEC	Gm42448	2644	TRUE
ENSMUSG00000113984	184.077	5.08394	0.619813	8.20238	2.35673e-16	3.30567e-14	13	9378665	9380283	+	TEC	Gm48890	1618	TRUE
ENSMUSG00000108880	184.456	5.05914	0.627445	8.06309	7.43908e-16	9.76984e-14	7	58935799	58938914	-	TEC	Gm44560	3115	TRUE
ENSMUSG00000104339	230.009	5.03989	0.570324	8.83689	9.84192e-19	1.7494e-16	3	51964705	51971665	-	TEC	C130089K02Rik	6960	TRUE
ENSMUSG00000024268	3285.13	5.02727	0.404909	12.4158	2.1454e-35	2.10648e-32	18	25610688	25887214	-	protein_coding	Celf4	8583	TRUE
ENSMUSG00000060371	638.811	5.02275	0.490855	10.2326	1.41592e-24	4.49153e-22	5	130398295	130876253	+	protein_coding	Caln1	10483	TRUE
ENSMUSG00000102664	104.521	4.9778	0.732492	6.79571	1.07782e-11	7.79772e-10	1	13424706	13426954	-	TEC	Gm38380	2248	TRUE
ENSMUSG00000108088	42.3827	4.97093	0.93755	5.30205	1.14511e-07	3.5346e-06	6	80422332	80424819	+	TEC	Gm44229	2487	TRUE
ENSMUSG00000110928	55.1906	4.95982	0.875223	5.66693	1.45379e-08	5.4304e-07	9	40274512	40278198	-	TEC	Gm48114	3686	TRUE
ENSMUSG00000107729	42.0799	4.95607	0.938157	5.28277	1.27243e-07	3.86964e-06	6	45050499	45051728	+	TEC	B230112I24Rik	1229	TRUE
ENSMUSG00000106749	77.1654	4.94236	0.805473	6.13597	8.46416e-10	4.11609e-08	5	67073350	67076054	+	TEC	Gm43281	2704	TRUE
ENSMUSG00000107304	88.9886	4.94045	0.767666	6.43568	1.22922e-10	7.1597e-09	5	66226397	66230238	-	TEC	Gm43775	3841	TRUE
ENSMUSG00000033981	1317.55	4.93786	0.408951	12.0744	1.4414e-33	1.10075e-30	3	80588756	80710142	-	protein_coding	Gria2	15548	TRUE
ENSMUSG00000103646	146.799	4.92985	0.700839	7.03422	2.00378e-12	1.63952e-10	1	176995663	176998428	-	TEC	Gm37706	2765	TRUE
ENSMUSG00000102844	80.2694	4.89996	0.818145	5.98911	2.10991e-09	9.43692e-08	3	52189661	52191730	+	TEC	Gm38034	2069	TRUE
ENSMUSG00000063681	83.305	4.88904	0.793537	6.16107	7.22532e-10	3.57331e-08	1	139124793	139304838	-	protein_coding	Crb1	14432	TRUE
ENSMUSG00000034829	92.8558	4.8659	0.769221	6.32575	2.52012e-10	1.37466e-08	8	72013198	72019245	-	protein_coding	Nxnl1	2730	TRUE
ENSMUSG00000107996	54.9645	4.78491	0.891914	5.36476	8.1055e-08	2.58311e-06	6	80194433	80196459	+	TEC	Gm44228	2026	TRUE
ENSMUSG00000105431	75.66	4.78092	0.798193	5.98968	2.10259e-09	9.42464e-08	5	58118935	58120130	+	TEC	Gm42640	1195	TRUE
ENSMUSG00000105942	44.8894	4.7663	0.915933	5.20376	1.95295e-07	5.72801e-06	5	52064463	52068273	-	TEC	Gm43175	3810	TRUE
ENSMUSG00000013418	54.359	4.76289	0.893309	5.33174	9.72777e-08	3.03894e-06	11	95756768	95805717	-	protein_coding	B4galnt2	1722	TRUE
ENSMUSG00000105637	86.9543	4.76246	0.766066	6.21677	5.07483e-10	2.62989e-08	5	57950500	57953095	+	TEC	Gm42480	2595	TRUE
ENSMUSG00000113810	86.0461	4.74401	0.767673	6.17972	6.42162e-10	3.23734e-08	13	8328639	8329325	+	TEC	Gm48259	686	TRUE
ENSMUSG00000092072	85.4406	4.73159	0.768756	6.15486	7.51425e-10	3.69776e-08	3	105941979	105942408	+	processed_pseudogene	Gm4540	429	TRUE
ENSMUSG00000066584	712.255	4.72148	0.536081	8.8074	1.28085e-18	2.23812e-16	7	33711345	33713367	-	protein_coding	Scgb2b27	1571	TRUE
ENSMUSG00000104871	242.205	4.71927	0.551529	8.5567	1.16146e-17	1.85644e-15	5	58102383	58104254	+	TEC	Gm42639	1871	TRUE
ENSMUSG00000037771	75.7366	4.71756	0.807705	5.8407	5.1982e-09	2.09749e-07	2	158452686	158457668	+	protein_coding	Slc32a1	2797	TRUE
ENSMUSG00000105700	83.6926	4.71705	0.795198	5.93192	2.99405e-09	1.2706e-07	5	49566133	49569174	-	TEC	Gm42772	3041	TRUE
ENSMUSG00000107512	48.2277	4.70915	0.89127	5.28364	1.26643e-07	3.86278e-06	6	77405660	77410492	-	TEC	Gm44433	4832	TRUE
ENSMUSG00000041460	75.1312	4.70307	0.808901	5.81414	6.09449e-09	2.41195e-07	6	119213486	119329368	+	protein_coding	Cacna2d4	9478	TRUE
ENSMUSG00000023979	123.412	4.70075	0.708283	6.63682	3.20522e-11	2.09804e-09	17	47696317	47703892	+	protein_coding	Guca1b	2441	TRUE
ENSMUSG00000108920	37.2362	4.70002	0.947905	4.95833	7.11032e-07	1.82802e-05	7	90989223	90991998	+	TEC	Gm44678	2775	TRUE
ENSMUSG00000103377	43.3757	4.69856	0.919491	5.10996	3.22235e-07	9.06435e-06	1	3435953	3438772	-	TEC	Gm37180	2819	TRUE
ENSMUSG00000084411	137.521	4.69136	0.66309	7.07501	1.49442e-12	1.23749e-10	11	88323811	88324340	-	processed_pseudogene	Gm11510	347	TRUE
ENSMUSG00000114267	123.34	4.68854	0.706399	6.63724	3.19609e-11	2.09804e-09	14	10560614	10565094	-	TEC	Gm48600	4480	TRUE
ENSMUSG00000028972	1784.4	4.66512	0.515421	9.05109	1.41553e-19	2.86144e-17	4	150271471	150285789	-	protein_coding	Car6	1816	TRUE
ENSMUSG00000076613	36.328	4.64775	0.949715	4.89384	9.8888e-07	2.45069e-05	12	113266584	113271553	-	IG_C_gene	Ighg2b	2678	TRUE
ENSMUSG00000106636	169.369	4.6365	0.615796	7.52928	5.10223e-14	5.508e-12	5	123544549	123549927	+	lncRNA	Gm43813	5378	TRUE
ENSMUSG00000103085	149.198	4.58339	0.674806	6.79215	1.10472e-11	7.93669e-10	1	13413786	13418428	-	TEC	Gm38120	4642	TRUE
ENSMUSG00000008932	49.5153	4.57647	0.904832	5.05781	4.24092e-07	1.16281e-05	4	107825528	107870729	+	protein_coding	Slc1a7	3360	TRUE
ENSMUSG00000047034	35.1171	4.5757	0.952106	4.80588	1.54072e-06	3.64732e-05	15	101013635	101017921	+	protein_coding	Ankrd33	1836	TRUE
ENSMUSG00000057132	283.704	4.56386	0.542851	8.40721	4.1989e-17	6.27371e-15	14	52348160	52401003	+	protein_coding	Rpgrip1	12152	TRUE
ENSMUSG00000092349	58.6904	4.55205	0.859968	5.29327	1.20147e-07	3.68099e-06	17	34124108	34125649	+	protein_coding	Smim40	807	TRUE
ENSMUSG00000114282	463.639	4.5519	0.460106	9.89315	4.45756e-23	1.25905e-20	13	99638984	99640947	-	TEC	5330431K02Rik	1963	TRUE
ENSMUSG00000102856	40.0457	4.54009	0.927489	4.89504	9.82881e-07	2.43875e-05	1	131013988	131019886	-	TEC	Gm37084	5898	TRUE
ENSMUSG00000029212	257.483	4.52187	0.558452	8.09716	5.62582e-16	7.53239e-14	5	71815455	72306380	+	protein_coding	Gabrb1	13838	TRUE
ENSMUSG00000043418	34.2089	4.5198	0.953873	4.73836	2.15451e-06	4.8925e-05	14	36789885	36795700	+	protein_coding	Lrit2	2909	TRUE
ENSMUSG00000048015	48.0016	4.51419	0.908553	4.96855	6.74547e-07	1.74292e-05	10	130104020	130116109	-	protein_coding	Neurod4	3345	TRUE
ENSMUSG00000067541	33.9061	4.50079	0.954456	4.71555	2.41056e-06	5.42021e-05	6	132602073	132628489	-	protein_coding	A630073D07Rik	1288	TRUE
ENSMUSG00000109332	38.1527	4.50065	0.931845	4.82983	1.36653e-06	3.27253e-05	7	58852138	58853550	-	TEC	Gm44742	1412	TRUE
ENSMUSG00000112637	63.8534	4.47701	0.823372	5.4374	5.40627e-08	1.79504e-06	12	78308066	78313149	+	TEC	Gm48225	5083	TRUE
ENSMUSG00000102460	92.3554	4.476	0.758135	5.90396	3.54876e-09	1.47524e-07	3	30279721	30281843	-	TEC	Gm38197	2122	TRUE
ENSMUSG00000104272	79.5392	4.45567	0.807476	5.51802	3.42845e-08	1.18809e-06	9	100585265	100586322	+	TEC	Gm38297	1057	TRUE
ENSMUSG00000106570	58.6987	4.44685	0.844857	5.26344	1.41387e-07	4.24964e-06	5	131911804	131914777	-	TEC	C230071H17Rik	2973	TRUE
ENSMUSG00000109642	94.8538	4.4416	0.772857	5.74699	9.08456e-09	3.47522e-07	8	92219646	92222223	+	TEC	Gm45289	2577	TRUE
ENSMUSG00000105740	46.1852	4.43664	0.913088	4.85894	1.18016e-06	2.88657e-05	5	8562462	8564852	-	TEC	Gm42685	2390	TRUE
ENSMUSG00000064115	513.75	4.42353	0.457274	9.67368	3.90095e-22	9.57543e-20	16	66452306	67417796	-	protein_coding	Cadm2	9809	TRUE
ENSMUSG00000102331	228.938	4.42011	0.553958	7.97914	1.47358e-15	1.89898e-13	1	3717531	3729127	-	lncRNA	Gm19938	3259	TRUE
ENSMUSG00000109162	54.4521	4.41228	0.870159	5.07066	3.96429e-07	1.10013e-05	8	9735828	9740276	-	TEC	2900027M19Rik	4448	TRUE
ENSMUSG00000031394	32.3925	4.4028	0.957316	4.59911	4.24299e-06	9.00064e-05	X	73171069	73194366	+	protein_coding	Opn1mw	1562	TRUE
ENSMUSG00000059887	106.822	4.40169	0.789669	5.5741	2.48812e-08	8.92219e-07	14	52726247	52733206	-	protein_coding	Olfr1507	2877	TRUE
ENSMUSG00000108943	37.3211	4.3996	0.934165	4.70966	2.4813e-06	5.55505e-05	7	58912670	58913682	-	TEC	Gm44559	1012	TRUE
ENSMUSG00000029379	57.185	4.39914	0.848576	5.18415	2.17006e-07	6.29318e-06	5	90933961	90937459	+	protein_coding	Cxcl3	3498	TRUE
ENSMUSG00000106292	32.0897	4.38259	0.957875	4.57533	4.75473e-06	0.000100141	5	52237229	52239674	-	TEC	Gm43174	2445	TRUE
ENSMUSG00000104114	46.7989	4.38195	0.88966	4.92542	8.4181e-07	2.12451e-05	1	89411159	89413543	+	TEC	Gm37297	2384	TRUE
ENSMUSG00000068008	535.656	4.37962	0.491673	8.90759	5.21557e-19	9.68827e-17	2	153760149	153774916	+	protein_coding	Bpifb3	1873	TRUE
ENSMUSG00000104735	78.3365	4.37925	0.792921	5.52293	3.33387e-08	1.15921e-06	3	53006420	53010596	+	TEC	C130075A20Rik	4176	TRUE
ENSMUSG00000106528	192.927	4.3744	0.584122	7.48885	6.94803e-14	7.27215e-12	3	56036016	56037948	-	TEC	Gm42841	1932	TRUE
ENSMUSG00000091034	250.854	4.3732	0.683927	6.39425	1.61342e-10	9.11427e-09	5	104217929	104225474	-	protein_coding	Gm17660	564	TRUE
ENSMUSG00000108521	71.8942	4.37263	0.803991	5.43866	5.36836e-08	1.78533e-06	7	78927514	78930523	+	TEC	Gm44639	3009	TRUE
ENSMUSG00000064201	109.358	4.36921	0.699936	6.24229	4.31203e-10	2.25088e-08	15	101719123	101726604	-	protein_coding	Krt2	2613	TRUE
ENSMUSG00000059149	968.655	4.3611	0.455045	9.58388	9.34621e-22	2.24081e-19	1	131950543	131995800	-	protein_coding	Mfsd4a	7187	TRUE
ENSMUSG00000107362	100.942	4.34412	0.720777	6.02699	1.6704e-09	7.63679e-08	5	65699271	65701023	+	TEC	Gm40309	1752	TRUE
ENSMUSG00000115955	68.1082	4.34403	0.805273	5.39449	6.87203e-08	2.23141e-06	2	130365914	130369204	+	TEC	9530056E24Rik	3290	TRUE
ENSMUSG00000103432	67.9504	4.33933	0.826925	5.24755	1.54135e-07	4.5993e-06	1	160436524	160440020	-	TEC	6720464F23Rik	3496	TRUE
ENSMUSG00000107927	52.022	4.33707	0.903808	4.79866	1.5973e-06	3.76572e-05	6	86016915	86018749	+	TEC	Gm44090	1834	TRUE
ENSMUSG00000103364	153.652	4.33484	0.629527	6.88587	5.74336e-12	4.36983e-10	1	34071180	34072878	+	TEC	Gm38157	1698	TRUE
ENSMUSG00000105828	45.588	4.33284	0.892885	4.85263	1.21836e-06	2.96944e-05	5	49374642	49375030	-	TEC	Gm43048	388	TRUE
ENSMUSG00000106772	98.0638	4.32607	0.723058	5.98302	2.19043e-09	9.67119e-08	5	66601074	66601766	-	TEC	Gm43794	692	TRUE
ENSMUSG00000079550	122.101	4.32093	0.682705	6.32913	2.46543e-10	1.3484e-08	1	59160093	59202548	-	protein_coding	Mpp4	7063	TRUE
ENSMUSG00000106332	49.1525	4.31714	0.87837	4.91495	8.88068e-07	2.22762e-05	5	44674302	44675055	-	TEC	Gm43506	753	TRUE
ENSMUSG00000110159	187.252	4.31399	0.591152	7.29761	2.92935e-13	2.79631e-11	7	132439426	132441952	-	TEC	Gm45501	2526	TRUE
ENSMUSG00000078591	184.298	4.31032	0.591321	7.2893	3.11563e-13	2.94684e-11	7	123582091	123998212	+	protein_coding	Hs3st4	3189	TRUE
ENSMUSG00000108246	30.8788	4.29959	0.960055	4.47848	7.51763e-06	0.000149044	6	61952081	61954113	+	TEC	Gm43896	2032	TRUE
ENSMUSG00000106732	57.4194	4.29464	0.842133	5.09972	3.40155e-07	9.54002e-06	5	66587259	66589469	-	TEC	Gm43792	2210	TRUE
ENSMUSG00000106229	72.5763	4.29	0.821463	5.22239	1.7663e-07	5.20276e-06	5	30972963	30975821	+	lncRNA	Gm19409	2858	TRUE
ENSMUSG00000106706	131.421	4.28963	0.698941	6.13733	8.39197e-10	4.09064e-08	5	66749804	66752913	-	TEC	C530043K16Rik	3109	TRUE
ENSMUSG00000105922	38.5403	4.28889	0.916232	4.681	2.85473e-06	6.31563e-05	5	49273100	49274759	-	TEC	Gm42769	1659	TRUE
ENSMUSG00000104724	114.973	4.2875	0.714056	6.00443	1.92002e-09	8.68177e-08	3	138682072	138683842	-	TEC	Gm43162	1770	TRUE
ENSMUSG00000026787	114.56	4.28289	0.794352	5.39168	6.98026e-08	2.26299e-06	2	22512216	22583886	+	protein_coding	Gad2	5876	TRUE
ENSMUSG00000110246	35.2019	4.28265	0.939395	4.55894	5.14117e-06	0.000106861	8	51196325	51370032	-	lncRNA	C130073E24Rik	19593	TRUE
ENSMUSG00000031802	97.3088	4.28062	0.726781	5.88983	3.86582e-09	1.60059e-07	9	13342656	13344047	+	TEC	Phxr4	1391	TRUE
ENSMUSG00000102133	50.5166	4.27216	0.880135	4.85399	1.21003e-06	2.95611e-05	1	176872807	176874339	-	TEC	Gm37106	1532	TRUE
ENSMUSG00000000617	44.0743	4.26954	0.896986	4.75987	1.93713e-06	4.45778e-05	11	50741511	50757035	+	protein_coding	Grm6	5421	TRUE
ENSMUSG00000102277	255.442	4.2687	0.548934	7.77636	7.46434e-15	8.74473e-13	1	137854988	137858011	+	TEC	A130050O07Rik	3023	TRUE
ENSMUSG00000106446	199.778	4.26812	0.58369	7.31231	2.62591e-13	2.54195e-11	3	127091970	127093322	-	TEC	Gm42970	1352	TRUE
ENSMUSG00000105378	98.9591	4.26811	0.778577	5.48194	4.20692e-08	1.43139e-06	3	126531145	126534728	+	TEC	Gm42515	3583	TRUE
ENSMUSG00000040554	188.624	4.26689	0.596723	7.15053	8.64434e-13	7.55244e-11	11	71918788	71928335	-	protein_coding	Aipl1	3157	TRUE
ENSMUSG00000108526	34.8992	4.26535	0.940143	4.53691	5.70833e-06	0.000117114	6	91686386	91688222	+	TEC	Gm45828	1836	TRUE
ENSMUSG00000114501	151.767	4.26298	0.638767	6.67377	2.49317e-11	1.65828e-09	13	60770780	60777209	+	TEC	Gm48582	6429	TRUE
ENSMUSG00000097156	280.543	4.26227	0.65321	6.52511	6.79498e-11	4.20738e-09	3	88113836	88137268	+	lncRNA	Gm3764	12708	TRUE
ENSMUSG00000107917	30.2733	4.25673	0.961106	4.42899	9.46766e-06	0.000181089	6	77448120	77451178	-	TEC	Gm44235	3058	TRUE
ENSMUSG00000107390	65.1575	4.25056	0.810803	5.2424	1.58501e-07	4.70911e-06	5	66237551	66241809	-	TEC	Gm43323	4258	TRUE
ENSMUSG00000021087	4990.73	4.24693	0.481956	8.81186	1.23092e-18	2.16925e-16	12	72258525	72455828	-	protein_coding	Rtn1	4980	TRUE
ENSMUSG00000079157	442.081	4.24622	0.509862	8.32818	8.20943e-17	1.19204e-14	8	9255901	9821161	-	protein_coding	Nalf1	6536	TRUE
ENSMUSG00000019102	2139.31	4.23623	0.348382	12.1597	5.0931e-34	4.37561e-31	11	61098362	61109247	+	protein_coding	Aldh3a1	1942	TRUE
ENSMUSG00000020950	239.317	4.23073	0.757125	5.5879	2.29836e-08	8.32862e-07	12	49429442	49433644	+	protein_coding	Foxg1	4202	TRUE
ENSMUSG00000105136	57.3428	4.23068	0.859427	4.92268	8.53687e-07	2.14661e-05	5	44670999	44671902	-	TEC	8030487O14Rik	903	TRUE
ENSMUSG00000107009	57.8754	4.22862	0.847489	4.98958	6.05097e-07	1.57805e-05	5	74527823	74530576	-	TEC	6720475M21Rik	2753	TRUE
ENSMUSG00000028804	242.263	4.22763	0.54855	7.70691	1.28896e-14	1.47651e-12	4	127881649	128461449	+	protein_coding	Csmd2	17077	TRUE
ENSMUSG00000036192	139.637	4.22732	0.651623	6.48736	8.73517e-11	5.26639e-09	19	18907968	19088560	-	protein_coding	Rorb	11076	TRUE
ENSMUSG00000017740	400.255	4.22135	0.489843	8.61775	6.82831e-18	1.12634e-15	2	164802721	164841651	+	protein_coding	Slc12a5	7447	TRUE
ENSMUSG00000102319	177.338	4.20902	0.603769	6.97124	3.14155e-12	2.46295e-10	1	44600044	44604607	+	TEC	Gm37626	4563	TRUE
ENSMUSG00000103959	121.406	4.20299	0.754628	5.56961	2.55306e-08	9.09182e-07	5	58141553	58142794	+	TEC	Gm37720	1241	TRUE
ENSMUSG00002075656	81.828	4.19929	0.81541	5.14992	2.60602e-07	7.44232e-06	5	23879286	23879379	-	rRNA	Gm55878	93	TRUE
ENSMUSG00000107148	33.6883	4.19454	0.943125	4.4475	8.68768e-06	0.000167883	5	69469049	69473410	-	TEC	Gm42888	4361	TRUE
ENSMUSG00000104851	86.8544	4.19116	0.744374	5.63045	1.7974e-08	6.60618e-07	5	44893678	44895895	-	TEC	E030026E10Rik	2217	TRUE
ENSMUSG00000116298	42.2579	4.19061	0.902009	4.64586	3.38662e-06	7.35814e-05	15	76997931	77000002	-	TEC	4833412C15Rik	2071	TRUE
ENSMUSG00000082315	59.3973	4.18479	0.832339	5.02775	4.96271e-07	1.32891e-05	2	39047497	39052247	-	transcribed_processed_pseudogene	Gm16523	4750	TRUE
ENSMUSG00000007457	33.3855	4.17643	0.943868	4.42481	9.65278e-06	0.000183912	5	88117317	88120729	+	protein_coding	2310003L06Rik	1603	TRUE
ENSMUSG00000105519	104.215	4.17373	0.73236	5.69902	1.20498e-08	4.56718e-07	5	44371142	44374601	-	TEC	E430021H15Rik	3459	TRUE
ENSMUSG00000044375	49.2374	4.16928	0.866514	4.81155	1.49762e-06	3.55754e-05	17	72050549	72059889	-	protein_coding	Pcare	5015	TRUE
ENSMUSG00000050982	53.4839	4.16607	0.852478	4.88701	1.0238e-06	2.52509e-05	15	77361246	77375269	+	protein_coding	Apol10a	3033	TRUE
ENSMUSG00000109429	66.756	4.15847	0.806049	5.15908	2.48168e-07	7.13666e-06	7	89781699	89786837	+	TEC	Gm45223	5138	TRUE
ENSMUSG00000025576	602.036	4.15562	0.42562	9.76369	1.61178e-22	4.26068e-20	11	118380587	118802423	-	protein_coding	Rbfox3	5818	TRUE
ENSMUSG00000112257	53.6288	4.14942	0.875943	4.73708	2.16814e-06	4.91264e-05	10	52677588	52677796	+	TEC	Gm47623	208	TRUE
ENSMUSG00000070695	122.587	4.14751	0.672847	6.16411	7.088e-10	3.52162e-08	1	115612485	116515053	+	protein_coding	Cntnap5a	10945	TRUE
ENSMUSG00000112595	100.058	4.14548	0.71156	5.82591	5.68029e-09	2.25669e-07	10	109975599	109976030	-	processed_pseudogene	Gm47340	431	TRUE
ENSMUSG00000104436	69.4889	4.14378	0.793309	5.22342	1.75652e-07	5.18136e-06	1	138896247	138899589	+	lncRNA	Gm37423	3342	TRUE
ENSMUSG00000050217	31.7953	4.14218	0.947266	4.37278	1.22677e-05	0.000227675	1	31215481	31243806	+	protein_coding	Lgsn	1937	TRUE
ENSMUSG00000102649	121.832	4.13016	0.668832	6.17519	6.60833e-10	3.31526e-08	1	86821294	86822854	+	TEC	Gm38021	1560	TRUE
ENSMUSG00000034891	469.11	4.1266	0.549523	7.50942	5.93897e-14	6.27977e-12	13	54906672	54914408	-	protein_coding	Sncb	2145	TRUE
ENSMUSG00000109239	28.4569	4.12232	0.964066	4.27598	1.90302e-05	0.000330847	7	90781048	90785144	+	TEC	Gm45176	4096	TRUE
ENSMUSG00000102744	174.238	4.11411	0.630735	6.52272	6.90424e-11	4.26203e-09	17	52098497	52100489	-	TEC	5830444F18Rik	1992	TRUE
ENSMUSG00000107054	31.1898	4.10408	0.948721	4.32591	1.51902e-05	0.000273571	5	115177828	115179143	+	TEC	C730045M19Rik	1315	TRUE
ENSMUSG00000115783	181.103	4.10075	0.698531	5.87052	4.3442e-09	1.78433e-07	7	144468201	144468374	+	lncRNA	Bc1	173	TRUE
ENSMUSG00000103808	77.227	4.10024	0.777093	5.27638	1.31758e-07	3.98931e-06	1	157231894	157234291	-	TEC	Gm37060	2397	TRUE
ENSMUSG00000044349	1668.76	4.0994	0.343658	11.9287	8.38361e-33	5.96075e-30	2	158217557	158228071	+	protein_coding	Snhg11	8527	TRUE
ENSMUSG00000023192	47.1182	4.08897	0.872552	4.68623	2.78288e-06	6.16992e-05	9	106520293	106533281	-	protein_coding	Grm2	4894	TRUE
ENSMUSG00000103591	47.1182	4.08897	0.872552	4.68623	2.78288e-06	6.16992e-05	1	87825261	87828254	+	TEC	Gm38365	2993	TRUE
ENSMUSG00000039913	122.97	4.08334	0.68323	5.97653	2.2794e-09	9.99976e-08	2	135923023	136229887	-	protein_coding	Pak5	6505	TRUE
ENSMUSG00000107120	71.6929	4.08243	0.787883	5.18151	2.20094e-07	6.37377e-06	5	31618365	31619753	+	TEC	Gm43059	1388	TRUE
ENSMUSG00000104597	129.639	4.07778	0.704316	5.7897	7.05138e-09	2.75364e-07	3	157772822	157781749	-	lncRNA	B230334C09Rik	8927	TRUE
ENSMUSG00000024109	1956.66	4.07164	0.368039	11.0631	1.89472e-28	8.8789e-26	17	90341058	91400499	-	protein_coding	Nrxn1	20733	TRUE
ENSMUSG00000065799	34.302	4.06983	0.927981	4.38569	1.15621e-05	0.000216529	14	76209925	76210059	-	snoRNA	Gm25517	134	TRUE
ENSMUSG00000061702	63.426	4.06693	0.814143	4.99535	5.8729e-07	1.53672e-05	7	25368563	25374591	-	protein_coding	Tmem91	3547	TRUE
ENSMUSG00000037145	58.118	4.06037	0.829896	4.89263	9.94977e-07	2.46284e-05	11	58499029	58506901	-	protein_coding	Lypd8l	1399	TRUE
ENSMUSG00000102971	38.2458	4.05951	0.911154	4.45536	8.37539e-06	0.000162764	9	72776933	72778843	+	TEC	A730062M13Rik	1910	TRUE
ENSMUSG00000104118	47.4976	4.059	0.874434	4.64186	3.4529e-06	7.47066e-05	1	137837028	137840896	+	TEC	Gm37298	3868	TRUE
ENSMUSG00000087632	100.659	4.0518	0.755064	5.36617	8.04266e-08	2.56705e-06	1	157211500	157211899	-	processed_pseudogene	Gm6058	399	TRUE
ENSMUSG00000109121	27.5487	4.05161	0.965411	4.19678	2.70741e-05	0.000445524	7	60565297	60572658	-	lncRNA	Gm44644	3140	TRUE
ENSMUSG00000034755	258.948	4.05077	0.525441	7.70928	1.26525e-14	1.4595e-12	X	119199955	119820316	+	protein_coding	Pcdh11x	13946	TRUE
ENSMUSG00000111434	90.1964	4.04944	0.763914	5.30092	1.15222e-07	3.55122e-06	9	121971514	121972774	+	lncRNA	Gm47121	702	TRUE
ENSMUSG00000026609	42.4924	4.0479	0.89702	4.51261	6.4036e-06	0.000129574	1	187994219	188697238	+	protein_coding	Ush2a	17322	TRUE
ENSMUSG00000053310	1188.02	4.04125	0.383378	10.5412	5.57965e-26	2.05441e-23	9	37455787	37464200	-	protein_coding	Nrgn	1453	TRUE
ENSMUSG00000105445	41.9635	4.03265	0.892795	4.51688	6.27569e-06	0.000127361	3	127060321	127065938	-	TEC	Gm42972	5617	TRUE
ENSMUSG00000062200	27.246	4.02749	0.965835	4.16996	3.04657e-05	0.000496972	3	64592464	64752186	-	protein_coding	Vmn2r7	9571	TRUE
ENSMUSG00000106310	27.246	4.02749	0.965835	4.16996	3.04657e-05	0.000496972	5	14292475	14295353	+	TEC	Gm43523	2878	TRUE
ENSMUSG00000109575	27.246	4.02749	0.965835	4.16996	3.04657e-05	0.000496972	7	59277435	59280424	-	TEC	Gm44831	2989	TRUE
ENSMUSG00000102973	105.26	4.02703	0.813132	4.95249	7.32709e-07	1.88141e-05	17	52052556	52055712	-	TEC	E430014B02Rik	3156	TRUE
ENSMUSG00000105939	79.7383	4.02248	0.774131	5.19612	2.03491e-07	5.95147e-06	3	126767904	126769516	-	TEC	Gm43322	1612	TRUE
ENSMUSG00000103563	33.3938	4.0194	0.93054	4.31942	1.56437e-05	0.000279754	1	25761118	25763859	-	TEC	8030445P17Rik	2741	TRUE
ENSMUSG00000042282	41.5842	4.00791	0.899685	4.45479	8.39752e-06	0.00016304	X	140864155	140979927	-	protein_coding	Gucy2f	8122	TRUE
ENSMUSG00000075318	654.607	4.00681	0.410173	9.76858	1.53583e-22	4.11264e-20	2	65451114	65597791	+	protein_coding	Scn2a	12867	TRUE
ENSMUSG00000103693	85.0545	4.00479	0.746677	5.36348	8.16341e-08	2.59755e-06	1	160149255	160154648	-	lncRNA	Gm37529	4321	TRUE
ENSMUSG00000052026	117.073	4.00442	0.674916	5.93321	2.97065e-09	1.26553e-07	18	61128451	61147294	-	protein_coding	Slc6a7	3444	TRUE
ENSMUSG00000102212	61.9806	4.00383	0.845168	4.73732	2.1656e-06	4.91228e-05	17	52064322	52068649	-	TEC	C230085N15Rik	4327	TRUE
ENSMUSG00000031142	43.8482	3.9918	0.924389	4.31832	1.57225e-05	0.00028092	X	7473321	7501435	+	protein_coding	Cacna1f	9089	TRUE
ENSMUSG00000041380	43.5455	3.97781	0.925165	4.29957	1.71129e-05	0.000302098	X	145745508	145980273	+	protein_coding	Htr2c	9328	TRUE
ENSMUSG00000067879	150.87	3.9728	0.721316	5.50771	3.63525e-08	1.25343e-06	1	9671423	9697368	+	protein_coding	Vxn	3256	TRUE
ENSMUSG00000105322	78.2283	3.95774	0.769408	5.14387	2.69129e-07	7.6752e-06	3	126842624	126845695	-	TEC	Gm43751	3071	TRUE
ENSMUSG00000116238	57.0603	3.95656	0.839548	4.71272	2.44427e-06	5.48405e-05	15	76462024	76465063	+	TEC	Gm49413	3039	TRUE
ENSMUSG00000102448	42.94	3.94945	0.926728	4.26172	2.02862e-05	0.000348859	1	138495434	138499094	-	TEC	Gm37101	3660	TRUE
ENSMUSG00000105302	85.7449	3.9488	0.740659	5.33147	9.74217e-08	3.03894e-06	3	55238261	55240393	+	TEC	Gm19817	2132	TRUE
ENSMUSG00000104524	219.91	3.94102	0.550913	7.15361	8.45262e-13	7.41637e-11	1	135450825	135453076	-	TEC	Gm37333	2251	TRUE
ENSMUSG00000102243	79.5159	3.93532	0.778539	5.05475	4.30958e-07	1.17694e-05	1	139082889	139085520	+	TEC	Gm37718	2631	TRUE
ENSMUSG00000120237	26.0351	3.92809	0.967392	4.06049	4.89689e-05	0.000747633	7	60662431	60705176	-	lncRNA	NA	1471	TRUE
ENSMUSG00000094306	57.5974	3.92722	0.82583	4.75548	1.97974e-06	4.54063e-05	18	14780823	14780987	-	snRNA	Gm24924	164	TRUE
ENSMUSG00000043460	205.014	3.92156	0.608645	6.44309	1.17065e-10	6.89646e-09	15	78551530	78602971	-	protein_coding	Elfn2	8112	TRUE
ENSMUSG00000115301	42.88	3.91671	0.885201	4.42465	9.65987e-06	0.000183912	15	26728355	26730853	-	transcribed_processed_pseudogene	Gm6330	2498	TRUE
ENSMUSG00000106251	60.8592	3.91102	0.823173	4.75115	2.02259e-06	4.61837e-05	3	104733645	104735220	-	lncRNA	Gm42658	1575	TRUE
ENSMUSG00000112955	35.5895	3.90987	0.940471	4.15735	3.21957e-05	0.00052107	13	9462552	9465196	+	TEC	Gm48889	2644	TRUE
ENSMUSG00000093668	56.9154	3.90471	0.832747	4.68896	2.74604e-06	6.10135e-05	13	78173020	78174414	+	protein_coding	Pou5f2	1394	TRUE
ENSMUSG00000107234	28.1625	3.90166	0.955774	4.0822	4.46117e-05	0.000689025	5	69338425	69339456	-	TEC	Gm43371	1031	TRUE
ENSMUSG00000112759	48.4741	3.89942	0.919787	4.23948	2.24043e-05	0.000379676	10	63105868	63106647	+	TEC	Gm47615	779	TRUE
ENSMUSG00000104402	90.4556	3.89933	0.727294	5.36142	8.25712e-08	2.62332e-06	1	61716407	61719436	+	TEC	Gm38012	3029	TRUE
ENSMUSG00000021700	742.323	3.89531	0.399921	9.7402	2.0315e-22	5.24504e-20	13	110190720	110417530	-	protein_coding	Rab3c	12049	TRUE
ENSMUSG00000103427	76.5697	3.89513	0.764562	5.0946	3.49486e-07	9.76429e-06	1	137877159	137882381	+	TEC	Gm37534	5222	TRUE
ENSMUSG00000102670	45.9156	3.88891	0.874149	4.44879	8.63543e-06	0.000167187	9	107696126	107697211	-	TEC	Gm37436	1085	TRUE
ENSMUSG00000062319	81.6868	3.88315	0.857483	4.52855	5.93909e-06	0.000121366	2	6955263	6956491	-	lncRNA	Gm10115	1228	TRUE
ENSMUSG00000119880	27.8597	3.88023	0.95645	4.05691	4.97256e-05	0.000756583	5	110824989	110825096	-	snRNA	Gm22716	107	TRUE
ENSMUSG00000108912	25.4296	3.87657	0.968077	4.0044	6.21741e-05	0.000918316	8	8679174	8685073	-	TEC	E230020D15Rik	5899	TRUE
ENSMUSG00000109353	25.4296	3.87657	0.968077	4.0044	6.21741e-05	0.000918316	7	90953902	90955399	+	TEC	Gm45183	1497	TRUE
ENSMUSG00000003477	352.48	3.8754	0.528412	7.33405	2.23304e-13	2.18213e-11	6	55147610	55152028	-	protein_coding	Inmt	1600	TRUE
ENSMUSG00000104388	127.79	3.87269	0.668189	5.79579	6.79985e-09	2.66475e-07	1	180185213	180192563	+	TEC	Gm37033	7350	TRUE
ENSMUSG00000032087	167.65	3.86971	0.718062	5.3891	7.08097e-08	2.29203e-06	9	45337925	45665010	+	protein_coding	Dscaml1	8909	TRUE
ENSMUSG00000018411	5284.58	3.86871	0.312082	12.3965	2.73159e-35	2.44881e-32	11	104122215	104222916	+	protein_coding	Mapt	7531	TRUE
ENSMUSG00000106386	375.989	3.86694	0.469938	8.22861	1.89391e-16	2.6747e-14	5	132000888	132004725	-	TEC	Gm42991	3837	TRUE
ENSMUSG00000112117	51.5946	3.86521	0.8865	4.36008	1.30013e-05	0.000238924	10	91906898	92001132	-	lncRNA	Rmst	8342	TRUE
ENSMUSG00000002341	487.665	3.85127	0.548443	7.0222	2.18402e-12	1.76597e-10	8	70545734	70573523	-	protein_coding	Ncan	7195	TRUE
ENSMUSG00000099924	38.0279	3.85117	0.904843	4.25618	2.07954e-05	0.000355539	1	51187467	51189740	+	lncRNA	Gm28320	2273	TRUE
ENSMUSG00000018589	58.3561	3.84905	0.839076	4.58725	4.49122e-06	9.48816e-05	X	163912012	164110389	-	protein_coding	Glra2	3150	TRUE
ENSMUSG00000105304	96.6117	3.84052	0.710912	5.40224	6.58123e-08	2.14713e-06	3	104377975	104384046	-	lncRNA	Gm43696	6071	TRUE
ENSMUSG00000105888	2960.89	3.83765	0.970353	3.9549	7.65651e-05	0.00109556	5	88056637	88062030	+	lncRNA	BC037156	430	TRUE
ENSMUSG00000107116	34.9923	3.83686	0.923073	4.15661	3.22999e-05	0.000522347	5	118782437	118787437	+	TEC	Gm43274	5000	TRUE
ENSMUSG00000112033	37.7252	3.83624	0.905822	4.23509	2.2846e-05	0.000384226	12	31797323	31797671	+	processed_pseudogene	Gm48808	348	TRUE
ENSMUSG00000104145	250.665	3.83509	0.560564	6.84148	7.83771e-12	5.79232e-10	1	137862926	137865084	+	TEC	D130019J16Rik	2158	TRUE
ENSMUSG00000103882	165.756	3.83309	0.606687	6.31806	2.64864e-10	1.4334e-08	7	36409598	36410758	+	TEC	Gm37452	1160	TRUE
ENSMUSG00000047787	972.349	3.82462	0.568636	6.72596	1.74437e-11	1.20695e-09	19	7069365	7083094	-	protein_coding	Flrt1	5872	TRUE
ENSMUSG00000021301	349.925	3.82437	0.534135	7.15993	8.07161e-13	7.11233e-11	13	14401022	14697813	-	protein_coding	Hecw1	14672	TRUE
ENSMUSG00000107886	24.8241	3.82377	0.968688	3.94737	7.90152e-05	0.00112593	6	45390168	45392330	+	TEC	Gm43880	2162	TRUE
ENSMUSG00000065371	27.9363	3.81719	0.956825	3.98944	6.62293e-05	0.000971253	10	4434233	4434393	+	snRNA	Gm22739	160	TRUE
ENSMUSG00000066975	141.693	3.81342	0.644906	5.91315	3.35629e-09	1.40743e-07	5	112394358	112400384	-	protein_coding	Cryba4	838	TRUE
ENSMUSG00000036800	53.9646	3.81034	0.83606	4.55749	5.17678e-06	0.000107493	15	71303457	71599687	-	protein_coding	Fam135b	19492	TRUE
ENSMUSG00000108560	33.4021	3.80786	0.925681	4.11358	3.89569e-05	0.000616938	7	75134608	75136239	+	TEC	Gm44695	1631	TRUE
ENSMUSG00000102602	406.389	3.8074	0.457852	8.31579	9.11437e-17	1.31419e-14	4	131605938	131610548	+	TEC	A930004J17Rik	4610	TRUE
ENSMUSG00000105434	155.041	3.8053	0.648984	5.86347	4.53291e-09	1.85444e-07	5	122620862	122623062	-	TEC	Gm43359	2200	TRUE
ENSMUSG00002075474	29.761	3.80331	0.940819	4.04256	5.28709e-05	0.000797472	9	114431155	114431260	-	snRNA	Gm55983	105	TRUE
ENSMUSG00000000632	245.148	3.7976	0.553604	6.85978	6.89655e-12	5.15217e-10	11	77821625	77869874	+	protein_coding	Sez6	5779	TRUE
ENSMUSG00002076630	43.873	3.79633	0.877584	4.32589	1.51917e-05	0.000273571	18	20977503	20977649	-	snRNA	Gm54372	146	TRUE
ENSMUSG00000081487	109.743	3.79062	0.698808	5.42441	5.81469e-08	1.91829e-06	2	80380055	80380740	-	processed_pseudogene	Gm13689	685	TRUE
ENSMUSG00000105568	145.487	3.78952	0.651828	5.81369	6.11122e-09	2.41393e-07	3	127077129	127079208	-	TEC	Gm42971	2079	TRUE
ENSMUSG00000025389	36.7404	3.7788	0.914338	4.13283	3.58324e-05	0.000574071	10	128061706	128067681	+	protein_coding	Mip	2144	TRUE
ENSMUSG00000009734	50.0208	3.77511	0.851507	4.43345	9.2738e-06	0.00017771	13	18295682	18572271	-	protein_coding	Pou6f2	6985	TRUE
ENSMUSG00000037446	270.203	3.7712	0.545161	6.91759	4.59394e-12	3.56099e-10	17	28570488	28584196	-	protein_coding	Tulp1	6664	TRUE
ENSMUSG00000108478	173.288	3.7694	0.59298	6.3567	2.06133e-10	1.14254e-08	7	133697518	133702007	-	TEC	Gm19514	4489	TRUE
ENSMUSG00000104852	140.021	3.76742	0.670787	5.61642	1.9496e-08	7.14011e-07	5	45915616	45919032	-	TEC	Gm43201	3416	TRUE
ENSMUSG00000103891	103.715	3.76156	0.789376	4.76523	1.88636e-06	4.35553e-05	9	86666599	86668908	-	TEC	Gm37941	2309	TRUE
ENSMUSG00000059488	51.2836	3.75629	0.920506	4.08068	4.4905e-05	0.000693036	14	50360642	50366203	+	protein_coding	Olfr727	2616	TRUE
ENSMUSG00000104292	98.5176	3.75094	0.727303	5.15732	2.50506e-07	7.19385e-06	8	109464224	109469432	+	TEC	Gm38042	5208	TRUE
ENSMUSG00000004630	27.0281	3.75083	0.958805	3.91199	9.15401e-05	0.00127791	8	3673370	3675545	-	protein_coding	Pcp2	1828	TRUE
ENSMUSG00000097583	142.246	3.75074	0.630096	5.95265	2.63843e-09	1.13337e-07	3	40840331	40848628	-	lncRNA	6430590A07Rik	4487	TRUE
ENSMUSG00000105041	35.9088	3.74535	0.911591	4.10859	3.98088e-05	0.000628017	5	13575689	13578375	+	TEC	Gm42676	2686	TRUE
ENSMUSG00000109648	35.9088	3.74535	0.911591	4.10859	3.98088e-05	0.000628017	8	29598864	29602804	-	TEC	Svet1	3940	TRUE
ENSMUSG00002075802	39.9939	3.74459	0.931084	4.02176	5.77659e-05	0.000859982	4	32514786	32515053	+	misc_RNA	Gm56158	267	TRUE
ENSMUSG00000103851	148.471	3.74324	0.625226	5.98702	2.13722e-09	9.47685e-08	16	77358537	77361653	+	TEC	Gm37606	3116	TRUE
ENSMUSG00000112409	32.1911	3.73937	0.929382	4.0235	5.73384e-05	0.000854334	10	32155172	32155689	-	TEC	C030006N10Rik	517	TRUE
ENSMUSG00000108494	112.113	3.73898	0.677991	5.5148	3.49181e-08	1.20802e-06	7	79760551	79762382	-	TEC	Gm45203	1831	TRUE
ENSMUSG00000103032	79.9893	3.72587	0.803312	4.63814	3.51551e-06	7.59019e-05	1	62848460	62851016	+	TEC	Gm37121	2556	TRUE
ENSMUSG00000075069	38.399	3.72434	0.938339	3.96907	7.21524e-05	0.00104401	2	89848869	89855921	-	protein_coding	Olfr1264	4311	TRUE
ENSMUSG00000030310	259.054	3.7229	0.56866	6.54679	5.87851e-11	3.6619e-09	6	114259595	114294493	+	protein_coding	Slc6a1	8486	TRUE
ENSMUSG00000038486	1187.65	3.722	0.401112	9.27922	1.70727e-20	3.66689e-18	3	96088466	96102837	+	protein_coding	Sv2a	4636	TRUE
ENSMUSG00000045589	205.723	3.72181	0.558479	6.66418	2.66145e-11	1.75886e-09	4	56957172	56990391	-	protein_coding	Frrs1l	6817	TRUE
ENSMUSG00000000560	146.049	3.71528	0.627895	5.91703	3.2781e-09	1.38223e-07	5	71114939	71253192	-	protein_coding	Gabra2	7640	TRUE
ENSMUSG00000111212	124.024	3.71437	0.679308	5.46788	4.55442e-08	1.53947e-06	9	13308562	13312795	+	TEC	5330432J10Rik	4233	TRUE
ENSMUSG00000070448	23.6132	3.71413	0.969662	3.83034	0.000127967	0.00170229	14	51689313	51701629	+	protein_coding	Vmn2r89	9020	TRUE
ENSMUSG00000096035	203.423	3.71149	0.703468	5.27599	1.32043e-07	3.99206e-06	5	92135333	92143179	+	protein_coding	Odaph	3506	TRUE
ENSMUSG00000103621	117.51	3.70785	0.667845	5.55196	2.82477e-08	9.95622e-07	9	108408030	108409964	+	TEC	Gm38366	1934	TRUE
ENSMUSG00000068099	67.079	3.70708	0.851021	4.35604	1.32437e-05	0.000242515	15	82136597	82144954	+	protein_coding	Smim45	1904	TRUE
ENSMUSG00000103123	28.2473	3.70543	0.945087	3.92073	8.82796e-05	0.00124018	1	180200233	180201105	+	TEC	Gm37390	872	TRUE
ENSMUSG00000108984	77.8692	3.69846	0.790871	4.67644	2.91898e-06	6.44395e-05	7	82364799	82366993	+	TEC	Gm44916	2194	TRUE
ENSMUSG00000092695	72.3269	3.69788	0.810532	4.56229	5.05983e-06	0.000105703	3	27639048	27639144	-	miRNA	Mir3092	96	TRUE
ENSMUSG00000056258	262.298	3.69344	0.518195	7.12751	1.022e-12	8.67182e-11	15	65858235	66158491	-	protein_coding	Kcnq3	14708	TRUE
ENSMUSG00000078597	220.325	3.68813	0.666534	5.53329	3.14281e-08	1.1002e-06	4	115268820	115296231	+	protein_coding	Cyp4a12b	2395	TRUE
ENSMUSG00000103119	23.3105	3.68584	0.969846	3.80044	0.000144438	0.00188016	4	136366892	136369379	+	TEC	Gm37583	2487	TRUE
ENSMUSG00000112015	23.3105	3.68584	0.969846	3.80044	0.000144438	0.00188016	10	90648944	90650251	+	TEC	Gm47592	1307	TRUE
ENSMUSG00000038048	27.9446	3.68531	0.945929	3.89597	9.78058e-05	0.00135528	17	58076564	58717350	+	protein_coding	Cntnap5c	3931	TRUE
ENSMUSG00000052613	180.296	3.68415	0.589753	6.24693	4.18608e-10	2.19068e-08	10	72935173	74485569	+	protein_coding	Pcdh15	23773	TRUE
ENSMUSG00000103762	26.1199	3.68229	0.960706	3.8329	0.000126639	0.0016879	1	158203505	158206374	+	TEC	Gm37861	2869	TRUE
ENSMUSG00000105791	26.1199	3.68229	0.960706	3.8329	0.000126639	0.0016879	5	49135619	49136927	-	TEC	Gm43341	1308	TRUE
ENSMUSG00002075930	31.654	3.6732	0.950437	3.86475	0.000111203	0.00151663	1	89491081	89491196	+	rRNA	Gm55945	115	TRUE
ENSMUSG00000084399	164.44	3.66404	0.598192	6.12519	9.05769e-10	4.34327e-08	10	105341664	105344460	-	transcribed_processed_pseudogene	Gm15666	2796	TRUE
ENSMUSG00000107604	42.436	3.66064	0.890729	4.10971	3.96156e-05	0.000626407	6	47824676	47825072	+	processed_pseudogene	Gm44041	396	TRUE
ENSMUSG00000020096	88.2988	3.66057	0.866018	4.2269	2.3693e-05	0.000396531	10	61007732	61024620	+	protein_coding	Tbata	2426	TRUE
ENSMUSG00000053773	23.0077	3.65719	0.970004	3.77028	0.000163064	0.00208057	9	20729798	20737413	+	protein_coding	Rdh8	1405	TRUE
ENSMUSG00000112039	23.0077	3.65719	0.970004	3.77028	0.000163064	0.00208057	10	108534624	108536021	-	protein_coding	Gm5136	1397	TRUE
ENSMUSG00000118310	23.0077	3.65719	0.970004	3.77028	0.000163064	0.00208057	19	10417260	10420016	+	TEC	Gm50268	2756	TRUE
ENSMUSG00000106404	38.1128	3.65473	0.903031	4.04718	5.18379e-05	0.000783038	5	48960069	48961353	-	TEC	Gm42919	1284	TRUE
ENSMUSG00000041817	177.426	3.65377	0.584664	6.24935	4.12153e-10	2.16239e-08	13	97203793	97267521	+	protein_coding	Fam169a	6082	TRUE
ENSMUSG00000102562	366.787	3.6493	0.552697	6.60272	4.03674e-11	2.60105e-09	16	77482164	77484297	+	TEC	Gm37694	2133	TRUE
ENSMUSG00000020830	264.527	3.6465	0.753491	4.83948	1.3018e-06	3.13207e-05	11	70404341	70405442	-	protein_coding	Vmo1	672	TRUE
ENSMUSG00000070570	557.609	3.64365	0.481658	7.56481	3.88443e-14	4.28305e-12	7	44813372	44825566	+	protein_coding	Slc17a7	5392	TRUE
ENSMUSG00000035033	70.6729	3.64124	0.799806	4.55265	5.29737e-06	0.000109665	2	61633273	61644458	+	protein_coding	Tbr1	5486	TRUE
ENSMUSG00000116004	224.583	3.64021	0.543878	6.69307	2.18535e-11	1.46298e-09	15	85530283	85551880	+	lncRNA	Gm49539	641	TRUE
ENSMUSG00000103657	59.7285	3.63546	0.861575	4.21955	2.44786e-05	0.000408024	9	100547891	100551852	+	TEC	Gm37204	3961	TRUE
ENSMUSG00000097074	31.0485	3.63433	0.951913	3.81792	0.000134582	0.00176861	9	45327923	45343028	-	lncRNA	4833428L15Rik	1812	TRUE
ENSMUSG00000046093	173.044	3.63225	0.684648	5.30528	1.12499e-07	3.47769e-06	4	123077019	123088494	+	protein_coding	Hpcal4	5339	TRUE
ENSMUSG00000081264	22.705	3.62816	0.970135	3.73985	0.000184128	0.00231534	2	121531245	121532206	-	processed_pseudogene	Gm14021	961	TRUE
ENSMUSG00000121184	194.522	3.6276	0.566819	6.39992	1.55455e-10	8.83009e-09	11	100912247	100914068	+	lncRNA	NA	1821	TRUE
ENSMUSG00000102326	60.129	3.62701	0.810452	4.4753	7.63051e-06	0.000150847	1	157174908	157177613	-	TEC	Gm37788	2705	TRUE
ENSMUSG00000071234	67.0355	3.62673	0.789513	4.59362	4.35612e-06	9.22165e-05	12	84724050	84745605	-	protein_coding	Syndig1l	3080	TRUE
ENSMUSG00000029380	75.7583	3.6173	0.784579	4.6105	4.01702e-06	8.55651e-05	5	91039099	91040974	+	protein_coding	Cxcl1	1875	TRUE
ENSMUSG00000062296	227.854	3.61653	0.561379	6.44222	1.17735e-10	6.9162e-09	9	111140806	111224843	+	protein_coding	Trank1	13123	TRUE
ENSMUSG00000095241	33.0227	3.61571	0.945888	3.82256	0.000132072	0.00174093	15	101551454	101555815	-	protein_coding	Gm5478	2960	TRUE
ENSMUSG00000105574	25.2117	3.61145	0.962509	3.75212	0.000175344	0.00222077	5	48782010	48784495	-	TEC	Gm43648	2485	TRUE
ENSMUSG00000090061	145.323	3.60925	0.621641	5.806	6.39837e-09	2.52253e-07	5	63806444	63967889	+	protein_coding	Nwd2	10428	TRUE
ENSMUSG00000028558	48.2127	3.60769	0.853489	4.22699	2.36834e-05	0.000396531	4	109091681	109111768	+	protein_coding	Calr4	2522	TRUE
ENSMUSG00000103970	33.4104	3.6035	0.924755	3.89671	9.75087e-05	0.00135207	9	108421412	108422558	+	TEC	Gm37678	1146	TRUE
ENSMUSG00000000606	22.4023	3.59876	0.970237	3.70915	0.000207955	0.00255567	14	51648276	51658178	+	protein_coding	Vmn2r88	4597	TRUE
ENSMUSG00000109481	29.7693	3.5944	0.936833	3.83676	0.000124669	0.00166688	7	91465374	91468762	+	TEC	Gm45130	3388	TRUE
ENSMUSG00000112056	24.909	3.5873	0.963085	3.72481	0.000195466	0.00243377	12	44419979	44421045	+	TEC	Gm48181	1066	TRUE
ENSMUSG00000030226	146.146	3.58087	0.652988	5.48383	4.16226e-08	1.42089e-06	6	138339915	138558966	-	protein_coding	Lmo3	5135	TRUE
ENSMUSG00000104060	57.5493	3.57744	0.825138	4.33556	1.45389e-05	0.000263424	1	131304198	131306269	-	TEC	Gm37954	2071	TRUE
ENSMUSG00000115543	38.65	3.57562	0.897236	3.98515	6.74368e-05	0.000984062	15	27503997	27505618	+	TEC	B230362B09Rik	1621	TRUE
ENSMUSG00000113250	42.4442	3.57538	0.881338	4.05677	4.97564e-05	0.000756583	12	100591043	100593052	-	TEC	Gm48585	2009	TRUE
ENSMUSG00000092603	30.1403	3.57467	0.954084	3.74671	0.000179172	0.00226092	6	110715310	110715442	+	processed_pseudogene	Gm20386	132	TRUE
ENSMUSG00000103251	71.5035	3.57353	0.817441	4.3716	1.23339e-05	0.000228595	1	176801801	176804011	+	TEC	Gm37519	2210	TRUE
ENSMUSG00000030519	885.123	3.57218	0.473983	7.53652	4.82694e-14	5.26596e-12	7	64151453	64403626	+	protein_coding	Apba2	3824	TRUE
ENSMUSG00000104378	53.8316	3.57127	0.834354	4.28029	1.86653e-05	0.0003256	1	127198260	127203022	+	TEC	Gm37510	4762	TRUE
ENSMUSG00000107091	161.28	3.56799	0.601836	5.92851	3.05688e-09	1.29425e-07	5	66681529	66683455	-	TEC	Gm43343	1926	TRUE
ENSMUSG00000016150	348.935	3.5679	0.486778	7.32964	2.30777e-13	2.24453e-11	X	41616742	42518003	-	protein_coding	Tenm1	17747	TRUE
ENSMUSG00000107707	24.6063	3.56288	0.963647	3.69729	0.000217916	0.00265713	6	77563977	77565464	-	TEC	Gm44286	1487	TRUE
ENSMUSG00000105033	96.1196	3.56134	0.721325	4.93722	7.92438e-07	2.00975e-05	5	107306343	107308437	-	TEC	Gm43423	2094	TRUE
ENSMUSG00000051497	409.083	3.5608	0.587687	6.059	1.3697e-09	6.3421e-08	11	110858858	110918794	+	protein_coding	Kcnj16	3936	TRUE
ENSMUSG00000015519	103.762	3.55991	0.782416	4.5499	5.36723e-06	0.000110889	10	28848283	28862299	-	protein_coding	2310057J18Rik	1858	TRUE
ENSMUSG00000074254	29.8376	3.55442	0.954794	3.7227	0.000197101	0.0024482	7	26006593	26014513	+	protein_coding	Cyp2a4	1738	TRUE
ENSMUSG00000019775	298.593	3.55402	0.506798	7.0127	2.33769e-12	1.87552e-10	10	5775662	5872400	-	protein_coding	Rgs17	8298	TRUE
ENSMUSG00000103284	96.354	3.55337	0.709843	5.00585	5.56167e-07	1.46271e-05	3	51736805	51737826	-	TEC	3110080O07Rik	1021	TRUE
ENSMUSG00000104277	40.0141	3.55327	0.898322	3.95545	7.63908e-05	0.00109382	2	32888538	32892327	-	TEC	Gm38299	3789	TRUE
ENSMUSG00000039860	178.137	3.55126	0.594277	5.97577	2.29012e-09	1.00255e-07	5	135835743	135903626	+	protein_coding	Srrm3	6406	TRUE
ENSMUSG00000114094	46.1371	3.54928	0.932147	3.80764	0.000140299	0.00183672	13	8883134	8884408	-	TEC	Gm48375	1274	TRUE
ENSMUSG00000113183	73.8053	3.54304	0.762807	4.64474	3.40506e-06	7.38265e-05	13	20684057	20685397	+	lncRNA	Gm47664	1340	TRUE
ENSMUSG00000026514	66.1355	3.54279	0.787735	4.49744	6.87777e-06	0.000137682	1	181180192	181288206	+	protein_coding	Cnih3	2751	TRUE
ENSMUSG00000048699	96.8016	3.54214	0.729811	4.8535	1.213e-06	2.95986e-05	15	101460790	101471385	-	protein_coding	Krt90	2534	TRUE
ENSMUSG00000052889	776.238	3.54033	0.391905	9.03363	1.66072e-19	3.32451e-17	7	121887973	122233625	+	protein_coding	Prkcb	7651	TRUE
ENSMUSG00000107205	56.3384	3.53945	0.828568	4.27177	1.93927e-05	0.00033523	5	75180896	75183742	-	TEC	Gm42576	2846	TRUE
ENSMUSG00000070880	343.992	3.53887	0.503133	7.03366	2.01186e-12	1.63963e-10	2	70383415	70432358	+	protein_coding	Gad1	7639	TRUE
ENSMUSG00000115130	21.7968	3.53878	0.970348	3.64692	0.000265406	0.00310942	14	49051877	49053186	+	TEC	Gm49152	1309	TRUE
ENSMUSG00000085484	24.3035	3.53818	0.964195	3.66957	0.000242962	0.00290246	2	25672268	25677034	+	protein_coding	Gm13539	1020	TRUE
ENSMUSG00000034336	751.722	3.53467	0.580848	6.08535	1.16234e-09	5.44687e-08	19	47003136	47013766	+	protein_coding	Ina	3240	TRUE
ENSMUSG00000109416	44.1157	3.53466	0.881572	4.0095	6.08464e-05	0.000901287	7	6756041	6757463	+	TEC	Gm44863	1422	TRUE
ENSMUSG00000104154	43.118	3.53399	0.90901	3.88774	0.000101183	0.00139645	1	176579086	176580981	-	TEC	Gm38104	1895	TRUE
ENSMUSG00000038453	1209.94	3.53345	0.409149	8.63608	5.8173e-18	9.75178e-16	11	97400165	97467012	-	protein_coding	Srcin1	10980	TRUE
ENSMUSG00000063903	1021.86	3.53097	0.378704	9.32382	1.12223e-20	2.46163e-18	7	43874783	43879042	+	protein_coding	Klk1	1077	TRUE
ENSMUSG00000033768	1256.68	3.53087	0.399107	8.84692	8.99659e-19	1.61305e-16	19	6468760	6594199	+	protein_coding	Nrxn2	13812	TRUE
ENSMUSG00000035864	1265.42	3.52983	0.49611	7.11502	1.11893e-12	9.41682e-11	10	108333510	108846843	-	protein_coding	Syt1	8338	TRUE
ENSMUSG00000108594	43.2841	3.52966	0.874066	4.03821	5.38617e-05	0.000811231	6	71779871	71781135	+	TEC	Gm44770	1264	TRUE
ENSMUSG00000063632	4919.3	3.52621	0.376318	9.37029	7.23311e-21	1.62108e-18	12	27384262	27392573	-	protein_coding	Sox11	8311	TRUE
ENSMUSG00000105655	101.747	3.51031	0.711918	4.93078	8.1903e-07	2.06956e-05	3	104743745	104745499	-	lncRNA	Gm42659	1754	TRUE
ENSMUSG00000055373	261.557	3.5097	0.523728	6.70138	2.06458e-11	1.40031e-09	4	25609331	25800244	-	protein_coding	Fut9	13824	TRUE
ENSMUSG00000005089	457.749	3.50889	0.444395	7.89588	2.88272e-15	3.60236e-13	2	102489003	102621129	+	protein_coding	Slc1a2	13133	TRUE
ENSMUSG00000109387	21.4941	3.50819	0.970353	3.61537	0.000299916	0.00345473	7	90807807	90810211	+	TEC	Gm45182	2404	TRUE
ENSMUSG00000112448	21.4941	3.50819	0.970353	3.61537	0.000299916	0.00345473	12	44456572	44458252	+	TEC	Gm48182	1680	TRUE
ENSMUSG00000103696	57.2548	3.50465	0.819913	4.27441	1.9164e-05	0.000332052	1	59968846	59974261	+	TEC	Gm37531	5415	TRUE
ENSMUSG00000105974	23.016	3.50303	0.965936	3.62657	0.000287214	0.00333261	5	49105362	49107311	-	TEC	Gm43318	1949	TRUE
ENSMUSG00000046215	29.2404	3.50217	0.94035	3.72433	0.000195833	0.00243567	11	103540395	103541405	+	protein_coding	Rprml	1010	TRUE
ENSMUSG00000105071	44.3455	3.50056	0.876635	3.99318	6.51933e-05	0.000957422	5	114038455	114042959	-	TEC	Gm43336	4504	TRUE
ENSMUSG00000086442	68.4596	3.4989	0.859803	4.06942	4.71304e-05	0.000723052	11	107372741	107373933	+	lncRNA	Gm11722	534	TRUE
ENSMUSG00000061911	663.926	3.49673	0.595017	5.8767	4.18533e-09	1.7225e-07	12	29578382	29973212	+	protein_coding	Myt1l	14018	TRUE
ENSMUSG00000033900	1105.94	3.49511	0.433561	8.0614	7.54252e-16	9.84299e-14	3	82265350	82302575	+	protein_coding	Map9	6671	TRUE
ENSMUSG00000104432	48.2976	3.49292	0.851351	4.1028	4.08182e-05	0.000638567	9	71918657	71920301	-	TEC	A430027C01Rik	1644	TRUE
ENSMUSG00000117912	28.9294	3.4925	0.956881	3.64988	0.000262359	0.00308576	19	3913567	3917673	-	lncRNA	Gm50383	382	TRUE
ENSMUSG00000065847	36.8336	3.48802	0.903374	3.8611	0.000112877	0.0015322	3	86007840	86007962	+	snoRNA	Gm25188	122	TRUE
ENSMUSG00000015829	86.0408	3.48687	0.729743	4.77821	1.76859e-06	4.11499e-05	1	159351338	159759299	+	protein_coding	Tnr	12867	TRUE
ENSMUSG00000115975	38.5004	3.48292	0.903169	3.85634	0.000115099	0.00155621	15	40823152	40827097	+	TEC	Gm49526	3945	TRUE
ENSMUSG00000046607	359.676	3.4827	0.687979	5.06222	4.14404e-07	1.1408e-05	5	118302712	118327543	+	protein_coding	Hrk	5677	TRUE
ENSMUSG00000050272	282.835	3.48108	0.731794	4.75691	1.96582e-06	4.51371e-05	16	96392039	96971952	-	protein_coding	Dscam	8800	TRUE
ENSMUSG00000109157	141.084	3.48005	0.66181	5.25838	1.45332e-07	4.35553e-06	7	58968378	58971571	+	TEC	Gm44829	3193	TRUE
ENSMUSG00000102316	21.1913	3.47719	0.970323	3.58354	0.000338969	0.00379642	1	9261291	9262341	-	TEC	Gm37629	1050	TRUE
ENSMUSG00000106491	22.7133	3.47704	0.966408	3.59791	0.000320791	0.00363029	5	14613351	14616635	+	TEC	Gm42446	3284	TRUE
ENSMUSG00000004366	201.687	3.47659	0.782058	4.44544	8.77127e-06	0.00016934	16	23708322	23709708	-	protein_coding	Sst	721	TRUE
ENSMUSG00000063975	211.469	3.47515	0.708362	4.90589	9.30026e-07	2.32439e-05	6	142179952	142268707	-	protein_coding	Slco1a5	3722	TRUE
ENSMUSG00000108557	66.2887	3.47301	0.802903	4.32556	1.52145e-05	0.000273742	7	75210361	75213542	+	TEC	Gm44835	3181	TRUE
ENSMUSG00000037161	178.018	3.47108	0.603023	5.75613	8.60665e-09	3.31702e-07	3	51295832	51304159	-	protein_coding	Mgarp	2067	TRUE
ENSMUSG00000102305	37.2812	3.46705	0.921787	3.76123	0.000169082	0.00214939	9	72931574	72933421	+	TEC	Gm38192	1847	TRUE
ENSMUSG00000105962	200.659	3.46689	0.561529	6.17402	6.65733e-10	3.33173e-08	9	109870247	109871864	+	TEC	Gm42432	1617	TRUE
ENSMUSG00000062329	475.048	3.4664	0.534996	6.4793	9.21493e-11	5.52333e-09	5	37892862	37897164	+	protein_coding	Cytl1	1056	TRUE
ENSMUSG00000109321	109.941	3.46491	0.729007	4.75291	2.00512e-06	4.58354e-05	7	61579884	61632106	-	lncRNA	A330076H08Rik	4448	TRUE
ENSMUSG00000024992	28.3239	3.45024	0.958229	3.60064	0.000317432	0.00360018	19	38121228	38172406	+	protein_coding	Pde6c	2970	TRUE
ENSMUSG00000021986	364.883	3.44758	0.482868	7.13978	9.34791e-13	7.9977e-11	14	60610707	60625646	+	protein_coding	Amer2	10660	TRUE
ENSMUSG00000066071	30.6858	3.44722	0.933376	3.69328	0.000221382	0.00269302	4	115156242	115190012	+	protein_coding	Cyp4a12a	2422	TRUE
ENSMUSG00000105326	30.4596	3.44323	0.929415	3.70472	0.000211621	0.00259572	5	43422499	43423711	+	TEC	6030400A10Rik	1212	TRUE
ENSMUSG00000104867	27.3474	3.4381	0.944201	3.64128	0.000271288	0.00316923	5	5359001	5361623	-	lncRNA	Gm43728	2622	TRUE
ENSMUSG00000121091	36.002	3.43629	0.9037	3.80247	0.000143261	0.00186719	8	66925055	66925493	+	lncRNA	NA	438	TRUE
ENSMUSG00000031748	3560.19	3.43425	0.316047	10.8663	1.66845e-27	6.74545e-25	8	94536593	94696016	+	protein_coding	Gnao1	11053	TRUE
ENSMUSG00002075188	61.5179	3.43141	0.798964	4.29483	1.74828e-05	0.000308101	4	139065614	139065671	+	miRNA	Gm55936	57	TRUE
ENSMUSG00000093877	28.0212	3.42881	0.95889	3.57581	0.000349147	0.00389771	7	6502791	6511747	-	protein_coding	Olfr1348	3021	TRUE
ENSMUSG00000021071	262.799	3.42816	0.533958	6.42029	1.36018e-10	7.90013e-09	12	70291306	70394388	-	protein_coding	Trim9	14741	TRUE
ENSMUSG00000112067	58.7085	3.42578	0.809921	4.22977	2.33928e-05	0.000392782	12	95700883	95702183	+	TEC	Gm48015	1300	TRUE
ENSMUSG00000090778	46.328	3.42338	0.865265	3.95645	7.60718e-05	0.00109077	8	92347193	92356360	-	lncRNA	Gm3235	1927	TRUE
ENSMUSG00000029410	54.5302	3.41762	0.827938	4.12787	3.66146e-05	0.000585237	5	92374537	92404137	-	protein_coding	Ppef2	2983	TRUE
ENSMUSG00000114605	108.99	3.41413	0.691414	4.9379	7.89698e-07	2.00774e-05	13	78260600	78264438	+	TEC	C130051F05Rik	3838	TRUE
ENSMUSG00000105720	40.5595	3.41226	0.883318	3.863	0.000112002	0.00152534	5	131961234	131963518	-	TEC	Gm42440	2284	TRUE
ENSMUSG00000119011	30.0803	3.41073	0.935291	3.6467	0.000265626	0.00310942	11	51628605	51628749	-	snoRNA	Gm25291	144	TRUE
ENSMUSG00000003279	362.328	3.40872	0.486318	7.00925	2.39607e-12	1.91491e-10	17	70276067	71128408	+	protein_coding	Dlgap1	17890	TRUE
ENSMUSG00000064952	48.3058	3.4072	0.848283	4.01659	5.90475e-05	0.000877795	3	94997935	94998020	-	snoRNA	Gm24920	85	TRUE
ENSMUSG00000107905	27.7185	3.40716	0.95954	3.55083	0.000384018	0.00420503	6	80245478	80249028	+	TEC	Gm44230	3550	TRUE
ENSMUSG00000103038	122.717	3.39871	0.702999	4.83459	1.33419e-06	3.20251e-05	1	137852125	137854117	+	TEC	Gm37124	1992	TRUE
ENSMUSG00000106408	26.7419	3.39702	0.946016	3.59087	0.000329575	0.00371543	5	48976817	48979226	-	TEC	Gm43321	2409	TRUE
ENSMUSG00000006546	147.658	3.39634	0.639244	5.31305	1.07806e-07	3.33763e-06	1	74929092	74932302	-	protein_coding	Cryba2	1193	TRUE
ENSMUSG00000107586	37.5757	3.39513	0.945927	3.58921	0.000331683	0.00373141	2	37905229	37909179	-	TEC	Gm44283	3950	TRUE
ENSMUSG00000102642	48.6852	3.39113	0.850239	3.98845	6.65073e-05	0.000974637	1	54953003	54955753	-	TEC	A130048G24Rik	2750	TRUE
ENSMUSG00000083421	35.0938	3.38991	0.906872	3.73802	0.000185477	0.00232908	X	86814944	86815958	-	processed_pseudogene	Gm14776	887	TRUE
ENSMUSG00000102700	74.5122	3.38633	0.756843	4.47428	7.66692e-06	0.000151292	1	89024794	89026540	+	TEC	Gm38312	1746	TRUE
ENSMUSG00000106469	22.4871	3.38378	0.967126	3.4988	0.000467359	0.00492662	5	49155053	49155881	-	TEC	C030015E24Rik	828	TRUE
ENSMUSG00000060890	20.2831	3.3817	0.97	3.48629	0.000489766	0.00511057	X	99649102	99662099	+	protein_coding	Arr3	2355	TRUE
ENSMUSG00000076614	20.2831	3.3817	0.97	3.48629	0.000489766	0.00511057	12	113288859	113294143	-	IG_C_gene	Ighg1	2592	TRUE
ENSMUSG00000115555	20.2831	3.3817	0.97	3.48629	0.000489766	0.00511057	14	48434216	48435487	+	TEC	Gm49307	1271	TRUE
ENSMUSG00000115314	34.7144	3.38059	0.910644	3.71231	0.000205379	0.0025312	15	35568388	35570031	+	TEC	Gm48966	1643	TRUE
ENSMUSG00000025934	908.657	3.37759	0.375358	8.99832	2.29189e-19	4.50061e-17	1	21310812	21335885	+	protein_coding	Gsta3	4344	TRUE
ENSMUSG00000082651	23.4036	3.37293	0.957078	3.5242	0.000424762	0.0045568	2	121231625	121231872	-	processed_pseudogene	Gm14001	247	TRUE
ENSMUSG00000108500	32.6636	3.37234	0.921093	3.66124	0.000250999	0.00297948	7	115995785	115998952	-	TEC	Gm45033	3167	TRUE
ENSMUSG00000112287	21.5023	3.36986	0.968089	3.48094	0.000499664	0.00519545	10	119307222	119309793	+	TEC	Gm47024	2571	TRUE
ENSMUSG00000053550	142.315	3.36486	0.687867	4.89172	9.99561e-07	2.47122e-05	7	4828550	4847695	-	protein_coding	Shisa7	6639	TRUE
ENSMUSG00000049148	34.4117	3.36473	0.911694	3.69064	0.000223693	0.00271473	15	4404972	4605035	+	protein_coding	Plcxd3	5042	TRUE
ENSMUSG00000103932	239.671	3.36389	0.629273	5.34568	9.00773e-08	2.83126e-06	16	77336769	77339093	+	TEC	Gm36963	2324	TRUE
ENSMUSG00000109679	41.0154	3.35935	0.887507	3.78515	0.000153613	0.00198331	8	26182172	26183535	+	TEC	Gm45342	1363	TRUE
ENSMUSG00000083306	67.6611	3.3591	0.817767	4.10765	3.99699e-05	0.000629965	2	102142258	102142552	-	processed_pseudogene	Gm13868	294	TRUE
ENSMUSG00000043388	515.182	3.35584	0.533277	6.29286	3.11676e-10	1.66921e-08	5	144672724	144698628	-	protein_coding	Tmem130	2903	TRUE
ENSMUSG00000109038	45.6496	3.34531	0.866405	3.86114	0.00011286	0.0015322	7	89614194	89614602	-	TEC	Gm45120	408	TRUE
ENSMUSG00000001260	51.5759	3.34259	0.84321	3.96412	7.36672e-05	0.00106294	5	70908389	70999960	-	protein_coding	Gabrg1	7869	TRUE
ENSMUSG00000108633	189.922	3.34148	0.573467	5.82681	5.64973e-09	2.24888e-07	7	75357632	75358930	+	TEC	Gm44694	1298	TRUE
ENSMUSG00000039809	414.538	3.33784	0.449851	7.41987	1.17239e-13	1.17347e-11	4	46662304	46991873	-	protein_coding	Gabbr2	6686	TRUE
ENSMUSG00000109727	73.0751	3.33682	0.762204	4.37786	1.19852e-05	0.000223236	8	91840389	91843299	-	lncRNA	Gm45464	2844	TRUE
ENSMUSG00000084890	25.8337	3.33378	0.948707	3.51403	0.000441361	0.00469934	11	99307781	99316323	+	lncRNA	A830036E02Rik	6337	TRUE
ENSMUSG00000020723	991.577	3.33342	0.425495	7.83421	4.71818e-15	5.68459e-13	11	107623182	107685383	-	protein_coding	Cacng4	3575	TRUE
ENSMUSG00000110079	147.537	3.32761	0.615124	5.40966	6.31431e-08	2.06658e-06	8	92176933	92179140	+	TEC	Gm45292	2207	TRUE
ENSMUSG00000055078	100.274	3.32749	0.695086	4.78717	1.69153e-06	3.9724e-05	7	57057419	57159807	-	protein_coding	Gabra5	2974	TRUE
ENSMUSG00000100394	48.5402	3.32639	0.8513	3.90743	9.32841e-05	0.00129873	1	152754270	152756049	-	lncRNA	Gm28791	1779	TRUE
ENSMUSG00000038541	31.4361	3.32604	0.955153	3.48221	0.000497298	0.00517606	17	74323949	74354911	-	protein_coding	Srd5a2	1605	TRUE
ENSMUSG00000051401	68.8203	3.32353	0.780158	4.26007	2.0436e-05	0.000351142	18	40390014	40664683	+	protein_coding	Kctd16	3477	TRUE
ENSMUSG00000064294	593.037	3.31821	0.439146	7.55606	4.15457e-14	4.55654e-12	1	58152288	58239857	+	protein_coding	Aox3	7033	TRUE
ENSMUSG00000027867	227.462	3.31674	0.718386	4.61692	3.89471e-06	8.32176e-05	3	99792721	100050638	+	protein_coding	Spag17	8489	TRUE
ENSMUSG00000109562	28.5666	3.31621	0.940078	3.52759	0.000419364	0.00450593	7	90644516	90648626	+	TEC	Gm45178	4110	TRUE
ENSMUSG00000048895	1704.78	3.31453	0.340544	9.73304	2.17977e-22	5.54872e-20	11	80367848	80372010	+	protein_coding	Cdk5r1	4162	TRUE
ENSMUSG00000104130	20.8969	3.31423	0.968787	3.42101	0.000623899	0.00625994	1	129638279	129640966	+	TEC	Gm36951	2687	TRUE
ENSMUSG00000052372	38.5853	3.31017	0.905852	3.65421	0.000257976	0.00305001	X	85784475	87159251	-	protein_coding	Il1rapl1	9342	TRUE
ENSMUSG00000055567	149.745	3.30412	0.613232	5.38805	7.12256e-08	2.30188e-06	1	66507525	66738307	+	protein_coding	Unc80	14425	TRUE
ENSMUSG00000005649	21.5789	3.30235	0.968314	3.41041	0.000648658	0.00646432	7	13132056	13142812	+	protein_coding	Cabp5	2526	TRUE
ENSMUSG00000097736	29.9307	3.30191	0.93913	3.51592	0.000438229	0.00467452	9	122401563	122508661	+	lncRNA	9530059O14Rik	6620	TRUE
ENSMUSG00000105936	49.7466	3.29327	0.871	3.78103	0.000156184	0.00201146	1	138997950	139000422	+	TEC	Gm43544	2472	TRUE
ENSMUSG00000037953	28.0377	3.29214	0.937435	3.51186	0.000444978	0.00472694	9	99494554	99504420	+	protein_coding	A4gnt	2757	TRUE
ENSMUSG00000115276	276.093	3.28908	0.536317	6.13271	8.63925e-10	4.18152e-08	15	34127089	34130834	+	TEC	9930017N22Rik	3745	TRUE
ENSMUSG00000030307	162.931	3.28506	0.658594	4.98798	6.10135e-07	1.58843e-05	6	114108201	114226913	+	protein_coding	Slc6a11	5050	TRUE
ENSMUSG00000090581	19.3749	3.28224	0.969282	3.38626	0.00070853	0.00696339	3	64438730	64473251	-	protein_coding	Vmn2r6	9525	TRUE
ENSMUSG00000032936	216.204	3.28042	0.596796	5.49672	3.86925e-08	1.33189e-06	9	107812872	107826890	+	protein_coding	Camkv	3763	TRUE
ENSMUSG00000034912	304.248	3.27735	0.505136	6.48805	8.69529e-11	5.25772e-09	12	66512833	67269323	-	protein_coding	Mdga2	18336	TRUE
ENSMUSG00000111131	21.2762	3.27453	0.96866	3.38048	0.000723606	0.00709453	10	41702533	41705117	+	TEC	9930024M15Rik	2584	TRUE
ENSMUSG00000085311	44.5964	3.26984	0.863634	3.78614	0.000153005	0.00197793	1	135080700	135081544	+	lncRNA	Gm15445	603	TRUE
ENSMUSG00000023033	448.184	3.26286	0.449603	7.2572	3.95177e-13	3.63757e-11	15	100767738	100943819	+	protein_coding	Scn8a	15766	TRUE
ENSMUSG00000105733	22.1927	3.25938	0.960846	3.39219	0.000693352	0.00683524	3	127034224	127037424	-	TEC	Gm42973	3200	TRUE
ENSMUSG00000025468	145.008	3.25896	0.681495	4.78207	1.73495e-06	4.0605e-05	7	139649792	139662461	-	protein_coding	Caly	2401	TRUE
ENSMUSG00000005045	473.934	3.25809	0.45628	7.14054	9.29657e-13	7.98691e-11	4	152423107	152474651	+	protein_coding	Chd5	9583	TRUE
ENSMUSG00000021803	600.079	3.25762	0.524008	6.21673	5.07636e-10	2.62989e-08	14	36799813	36820304	-	protein_coding	Cdhr1	4332	TRUE
ENSMUSG00000104639	25.6076	3.25746	0.950987	3.42535	0.000614012	0.00618179	3	101315108	101317313	+	lncRNA	Gm42939	2205	TRUE
ENSMUSG00000048939	280.867	3.25433	0.570551	5.70385	1.17133e-08	4.45602e-07	16	29050602	29197550	-	protein_coding	Atp13a5	4661	TRUE
ENSMUSG00000024261	558.576	3.25211	0.501573	6.48383	8.94222e-11	5.3755e-09	18	31570860	31580459	-	protein_coding	Syt4	3892	TRUE
ENSMUSG00000084826	30.2252	3.24894	0.957785	3.39214	0.000693502	0.00683524	2	129000585	129022612	-	lncRNA	AI847159	1599	TRUE
ENSMUSG00000084154	29.0225	3.24599	0.941814	3.44653	0.000567826	0.00578468	6	66989468	66989855	+	processed_pseudogene	Gm15644	387	TRUE
ENSMUSG00000120334	55.3055	3.24589	0.829537	3.91289	9.11986e-05	0.001274	1	57019636	57020285	-	lncRNA	NA	649	TRUE
ENSMUSG00000050334	142.621	3.24456	0.736494	4.40541	1.05583e-05	0.00019936	13	83863380	84100589	+	lncRNA	C130071C03Rik	15142	TRUE
ENSMUSG00000107531	73.7737	3.2443	0.75846	4.27748	1.89023e-05	0.000329177	8	13314101	13315187	-	TEC	E330037G11Rik	1086	TRUE
ENSMUSG00000004110	179.104	3.24218	0.57581	5.63064	1.79543e-08	6.60618e-07	1	154266476	154760247	-	protein_coding	Cacna1e	25228	TRUE
ENSMUSG00000107865	91.0993	3.24079	0.713732	4.54063	5.60869e-06	0.0001153	6	87229231	87232590	-	TEC	Gm44417	3359	TRUE
ENSMUSG00000039375	101.928	3.24057	0.758609	4.27173	1.93962e-05	0.00033523	8	55082089	55340219	-	protein_coding	Wdr17	6571	TRUE
ENSMUSG00000036913	235.042	3.24002	0.528947	6.12541	9.04502e-10	4.34327e-08	8	125519830	125561452	+	protein_coding	Trim67	8744	TRUE
ENSMUSG00000103822	41.9402	3.23913	0.872804	3.71118	0.000206299	0.00254103	1	60392277	60393335	+	TEC	6030460B20Rik	1058	TRUE
ENSMUSG00000107576	46.5743	3.23788	0.852957	3.79607	0.00014701	0.00191122	6	86938622	86940424	+	TEC	Gm44093	1802	TRUE
ENSMUSG00000104476	469.333	3.23362	0.452392	7.14782	8.81687e-13	7.65014e-11	1	45524995	45532212	-	TEC	Gm38211	7217	TRUE
ENSMUSG00000103751	28.7198	3.22702	0.942703	3.42315	0.000618991	0.00621675	1	130401479	130403050	+	TEC	Gm37283	1571	TRUE
ENSMUSG00000106450	25.2966	3.22614	0.9643	3.34558	0.000821119	0.00785471	5	132468093	132469368	-	TEC	Gm43018	1275	TRUE
ENSMUSG00000085078	52.7304	3.22433	0.826872	3.89943	9.64193e-05	0.00133967	11	80398235	80399932	-	lncRNA	C030013C21Rik	795	TRUE
ENSMUSG00000095156	20.6707	3.21998	0.969241	3.32216	0.000893219	0.00839439	2	111156864	111163197	+	protein_coding	Olfr1281	4905	TRUE
ENSMUSG00000085526	29.257	3.21982	0.930518	3.46025	0.000539678	0.00554424	1	130390312	130484812	+	lncRNA	Gm16083	5469	TRUE
ENSMUSG00000102776	61.0905	3.20825	0.796205	4.02943	5.59118e-05	0.000837824	1	66814669	66819266	+	TEC	Gm38162	4597	TRUE
ENSMUSG00000057182	447.803	3.20697	0.441211	7.26856	3.63349e-13	3.35959e-11	2	65287461	65397971	-	protein_coding	Scn3a	12717	TRUE
ENSMUSG00000108004	24.6994	3.20498	0.952585	3.36451	0.000766804	0.00741592	6	53644754	53646968	+	TEC	Gm44080	2214	TRUE
ENSMUSG00000105542	28.9542	3.20104	0.931572	3.43617	0.000590007	0.00597219	5	146136794	146137268	-	processed_pseudogene	Gm34248	474	TRUE
ENSMUSG00000112229	49.6182	3.20068	0.838673	3.81636	0.000135435	0.00177756	10	61282680	61286496	-	lncRNA	Gm48086	2142	TRUE
ENSMUSG00000038067	19.6859	3.19861	0.969838	3.29809	0.000973466	0.00900795	11	98592088	98594455	+	protein_coding	Csf3	1413	TRUE
ENSMUSG00000118202	104.106	3.19767	0.688063	4.64734	3.36235e-06	7.31312e-05	18	40672838	40676079	+	lncRNA	C030017B01Rik	3241	TRUE
ENSMUSG00000103835	26.7502	3.19683	0.945711	3.38035	0.000723939	0.00709453	9	106747872	106748700	+	lncRNA	Gm37612	582	TRUE
ENSMUSG00000041020	460.746	3.19492	0.438445	7.28693	3.17091e-13	2.97186e-11	X	158197567	158281753	+	protein_coding	Map7d2	4121	TRUE
ENSMUSG00000008489	509.477	3.19121	0.467928	6.81986	9.11278e-12	6.663e-10	4	91138999	91289022	-	protein_coding	Elavl2	8313	TRUE
ENSMUSG00000103561	20.368	3.19117	0.969504	3.29155	0.000996357	0.00917547	1	11774430	11776574	+	TEC	Gm38069	2144	TRUE
ENSMUSG00000038473	158.526	3.18598	0.616439	5.16836	2.36158e-07	6.80099e-06	1	170130236	170417430	-	protein_coding	Nos1ap	7249	TRUE
ENSMUSG00000063919	297.428	3.18595	0.539421	5.90624	3.50008e-09	1.45794e-07	5	116577333	116729876	-	protein_coding	Srrm4	8678	TRUE
ENSMUSG00000111345	35.7158	3.18338	0.90054	3.53497	0.000407823	0.00440718	9	44664400	44665148	-	TEC	Gm48562	748	TRUE
ENSMUSG00000102570	42.4773	3.18278	0.870982	3.65424	0.000257944	0.00305001	3	51397040	51400241	+	TEC	Gm37968	3201	TRUE
ENSMUSG00000037053	51.8951	3.17984	0.846758	3.75531	0.000173125	0.00219807	5	137979781	137988495	+	protein_coding	Azgp1	1610	TRUE
ENSMUSG00000106010	18.4667	3.1786	0.968101	3.28334	0.00102586	0.00937181	5	52032760	52036944	-	TEC	Gm42616	4184	TRUE
ENSMUSG00000101414	63.9811	3.1773	0.794736	3.99793	6.38995e-05	0.000940431	1	91750236	91751707	+	lncRNA	Gm29101	1471	TRUE
ENSMUSG00000108035	40.0472	3.1743	0.879786	3.60804	0.000308522	0.00352629	6	148262638	148266154	-	TEC	Gm44021	3516	TRUE
ENSMUSG00000030302	298.63	3.17427	0.493191	6.43619	1.22513e-10	7.15609e-09	6	113720791	114019574	-	protein_coding	Atp2b2	12612	TRUE
ENSMUSG00000054304	64.893	3.17341	0.786465	4.03502	5.45966e-05	0.000819904	4	123795921	123797427	-	pseudogene	D130007C19Rik	1505	TRUE
ENSMUSG00000021010	612.114	3.17211	0.42195	7.51773	5.57334e-14	5.92354e-12	12	53294939	54118958	+	protein_coding	Npas3	6527	TRUE
ENSMUSG00000102579	19.3832	3.16875	0.970019	3.26669	0.00108812	0.00985201	3	29274035	29275397	+	TEC	Gm37965	1362	TRUE
ENSMUSG00000020524	400.872	3.16729	0.452882	6.99365	2.67833e-12	2.12402e-10	11	56902212	57221070	+	protein_coding	Gria1	6043	TRUE
ENSMUSG00000029245	729.574	3.16524	0.391049	8.09422	5.76308e-16	7.66639e-14	5	84202619	84565241	-	protein_coding	Epha5	16739	TRUE
ENSMUSG00000105985	59.347	3.16115	0.812345	3.89139	9.96712e-05	0.0013765	5	132044448	132051773	-	TEC	Gm42993	7325	TRUE
ENSMUSG00000107989	27.8116	3.16092	0.946061	3.34114	0.000834344	0.00793512	6	100768789	100770873	+	TEC	Gm19692	2084	TRUE
ENSMUSG00000029712	126.445	3.15949	0.670158	4.71455	2.42248e-06	5.44109e-05	5	137551778	137567844	+	protein_coding	Actl6b	4267	TRUE
ENSMUSG00000103867	52.7387	3.15734	0.825364	3.82539	0.000130566	0.00172887	1	194696053	194698756	+	TEC	9630010A21Rik	2703	TRUE
ENSMUSG00000029272	111.617	3.1559	0.708004	4.45746	8.29363e-06	0.000161327	5	87723827	87739453	-	protein_coding	Sult1e1	1242	TRUE
ENSMUSG00000101609	3180.66	3.15117	0.321262	9.80872	1.03269e-22	2.83908e-20	7	142757194	142850286	-	lncRNA	Kcnq1ot1	93092	TRUE
ENSMUSG00000051166	538.921	3.14942	0.478441	6.58267	4.62068e-11	2.94055e-09	12	98753063	98867743	-	protein_coding	Eml5	12031	TRUE
ENSMUSG00000025515	299.998	3.14809	0.701506	4.48761	7.20256e-06	0.000143349	7	141276582	141308430	+	protein_coding	Muc2	13916	TRUE
ENSMUSG00000104030	43.7731	3.14507	0.862282	3.64738	0.000264924	0.00310796	6	31085761	31087855	-	TEC	5330406M23Rik	2094	TRUE
ENSMUSG00000003410	5029.18	3.13717	0.957273	3.27719	0.00104845	0.00954438	9	21926300	21963319	-	protein_coding	Elavl3	6890	TRUE
ENSMUSG00000056271	193.285	3.13022	0.745606	4.19822	2.69022e-05	0.000443758	9	57514367	57528057	-	protein_coding	Lman1l	1685	TRUE
ENSMUSG00000073601	137.281	3.12839	0.752816	4.15559	3.24449e-05	0.00052387	1	107198930	107206101	-	protein_coding	Serpinb3c	1659	TRUE
ENSMUSG00000019986	1822.65	3.12692	0.349742	8.94063	3.86948e-19	7.3197e-17	10	20828445	20956328	+	protein_coding	Ahi1	7040	TRUE
ENSMUSG00000052727	14550.1	3.12498	0.305208	10.2389	1.32797e-24	4.27835e-22	13	99557953	99653048	-	protein_coding	Map1b	15846	TRUE
ENSMUSG00000031789	311.354	3.12495	0.683194	4.57403	4.78434e-06	0.000100559	8	95965672	96033213	-	protein_coding	Cngb1	9355	TRUE
ENSMUSG00000104951	74.703	3.12352	0.771724	4.04746	5.17758e-05	0.000782672	5	123248758	123250324	+	TEC	Gm43413	1566	TRUE
ENSMUSG00000070866	78.1688	3.12284	0.810521	3.85288	0.000116738	0.00157631	2	81883565	82090223	+	protein_coding	Zfp804a	5245	TRUE
ENSMUSG00000049336	1683.11	3.12249	0.348667	8.95552	3.3813e-19	6.5158e-17	11	35897482	37126791	-	protein_coding	Tenm2	11474	TRUE
ENSMUSG00000027398	54.7165	3.12242	0.820965	3.80336	0.000142749	0.00186287	2	129206489	129213059	-	protein_coding	Il1b	1907	TRUE
ENSMUSG00000097536	125.033	3.11863	0.644189	4.84118	1.29073e-06	3.12366e-05	15	96032699	96182376	-	lncRNA	2610037D02Rik	5020	TRUE
ENSMUSG00000106214	56.2385	3.11643	0.813012	3.83319	0.000126494	0.0016879	5	48215392	48217989	+	TEC	Gm43426	2597	TRUE
ENSMUSG00000121179	4018.49	3.11241	0.324457	9.59269	8.58197e-22	2.08178e-19	6	30782686	30785779	+	lncRNA	NA	3093	TRUE
ENSMUSG00000106032	29.8707	3.10959	0.927685	3.35199	0.000802339	0.00770533	3	94320707	94325593	+	lncRNA	Gm42463	4886	TRUE
ENSMUSG00000104938	41.1898	3.10733	0.884183	3.51436	0.000440818	0.00469728	3	55922338	55924589	-	TEC	Gm42840	2251	TRUE
ENSMUSG00000061601	562.575	3.10412	0.415039	7.4791	7.48305e-14	7.79257e-12	5	14564931	14913473	+	protein_coding	Pclo	22457	TRUE
ENSMUSG00000115275	39.8976	3.10378	0.885859	3.50369	0.000458854	0.00485186	14	45722101	45729542	-	TEC	9630050E16Rik	7441	TRUE
ENSMUSG00000039194	117.585	3.10163	0.657689	4.71595	2.40591e-06	5.41567e-05	7	79024617	79036796	-	protein_coding	Rlbp1	2954	TRUE
ENSMUSG00000086363	54.5505	3.09878	0.857954	3.61182	0.000304051	0.00348788	13	29198240	29225639	+	lncRNA	A330102I10Rik	5660	TRUE
ENSMUSG00000020704	177.423	3.09702	0.575682	5.37973	7.45978e-08	2.40333e-06	11	80770994	81859283	-	protein_coding	Asic2	4264	TRUE
ENSMUSG00000042078	128.136	3.09286	0.669024	4.62294	3.78331e-06	8.12585e-05	5	114164970	114229631	-	protein_coding	Svop	4556	TRUE
ENSMUSG00000040009	355.024	3.09134	0.470573	6.56932	5.05457e-11	3.18716e-09	10	74803008	74852739	+	protein_coding	Gnaz	3612	TRUE
ENSMUSG00000027530	38.2308	3.09115	0.886444	3.48713	0.000488228	0.00511004	3	10309268	10366243	-	protein_coding	Fabp12	2787	TRUE
ENSMUSG00000108447	30.9321	3.08633	0.928318	3.32465	0.000885304	0.0083352	7	34062125	34064756	-	TEC	Gm44567	2631	TRUE
ENSMUSG00000048978	177.141	3.08552	0.648436	4.7584	1.9513e-06	4.48538e-05	13	25436022	25454485	-	protein_coding	Nrsn1	2798	TRUE
ENSMUSG00000115381	229.304	3.08186	0.588426	5.23745	1.62807e-07	4.8301e-06	15	26743317	26746223	-	TEC	Gm49266	2906	TRUE
ENSMUSG00000039716	258.012	3.07488	0.524822	5.8589	4.65952e-09	1.89496e-07	9	106770023	107109108	-	protein_coding	Dock3	14448	TRUE
ENSMUSG00000106024	56.6944	3.06699	0.824499	3.71982	0.000199361	0.00247479	3	153015006	153018382	-	TEC	A530083M17Rik	3376	TRUE
ENSMUSG00000101135	37.8514	3.06231	0.894115	3.42496	0.000614885	0.00618455	7	16248324	16249063	-	processed_pseudogene	Gm17981	739	TRUE
ENSMUSG00000103916	152.538	3.06176	0.652673	4.6911	2.71735e-06	6.04412e-05	16	77213511	77216889	+	TEC	Gm38071	3378	TRUE
ENSMUSG00000111496	33.6732	3.06109	0.907115	3.37454	0.000739394	0.0072049	10	29227874	29229889	-	TEC	Gm47483	2015	TRUE
ENSMUSG00000034587	77.1534	3.05938	0.745254	4.10516	4.04041e-05	0.000634496	11	3402364	3429831	+	lncRNA	8430429K09Rik	3904	TRUE
ENSMUSG00000042845	183.283	3.05684	0.581184	5.25969	1.44299e-07	4.33087e-06	2	164031150	164032528	-	protein_coding	Wfdc12	775	TRUE
ENSMUSG00000058589	221.08	3.04973	0.544739	5.59852	2.16193e-08	7.84805e-07	10	89709370	90809162	+	protein_coding	Anks1b	14501	TRUE
ENSMUSG00000082884	322.733	3.0484	0.494787	6.16104	7.22668e-10	3.57331e-08	2	22480035	22480545	-	unprocessed_pseudogene	Gm13339	510	TRUE
ENSMUSG00000037386	226.618	3.04837	0.555674	5.48589	4.11382e-08	1.40668e-06	15	39061655	39547768	+	protein_coding	Rims2	10389	TRUE
ENSMUSG00000112806	62.556	3.03881	0.794464	3.82498	0.000130781	0.00172887	10	62617535	62618966	-	TEC	Gm48146	1431	TRUE
ENSMUSG00000106676	50.5383	3.03261	0.854895	3.54735	0.000389131	0.00424973	6	33016058	33019054	-	TEC	Gm42895	2996	TRUE
ENSMUSG00000121015	47.9633	3.03057	0.84562	3.58384	0.000338582	0.00379414	15	101158559	101161299	+	lncRNA	NA	2740	TRUE
ENSMUSG00000028876	58.353	3.02833	0.856924	3.53396	0.000409389	0.00441948	4	124774691	124811593	+	protein_coding	Epha10	7204	TRUE
ENSMUSG00000027273	1049.04	3.02809	0.501448	6.0387	1.55364e-09	7.16657e-08	2	136555372	136624348	+	protein_coding	Snap25	6791	TRUE
ENSMUSG00000109640	32.6884	3.02465	0.911776	3.31732	0.000908842	0.00851405	8	26552542	26556080	-	TEC	Gm45413	3538	TRUE
ENSMUSG00000046449	316.368	3.02162	0.498554	6.06077	1.35473e-09	6.29127e-08	X	103121039	103244791	-	protein_coding	Nexmif	11532	TRUE
ENSMUSG00000074591	57.0324	3.02013	0.910918	3.31548	0.000914858	0.00856262	3	57564813	57600220	-	protein_coding	Ankub1	4231	TRUE
ENSMUSG00000110710	103.073	3.01973	0.707328	4.26921	1.96168e-05	0.000338475	8	95048785	95054728	+	lncRNA	C78859	5943	TRUE
ENSMUSG00000028546	756.79	3.01941	0.515159	5.86112	4.59752e-09	1.87715e-07	4	110060918	110209106	-	protein_coding	Elavl4	5387	TRUE
ENSMUSG00000075410	93.1823	3.01808	0.74048	4.07583	4.58498e-05	0.000704979	11	116544359	116559215	+	protein_coding	Prcd	1534	TRUE
ENSMUSG00000102779	45.1538	3.01426	0.854769	3.52641	0.000421238	0.0045237	1	171916040	171916370	+	processed_pseudogene	Gm38164	330	TRUE
ENSMUSG00000107436	92.3645	3.00967	0.726684	4.14165	3.44823e-05	0.000554163	6	87148925	87150991	-	TEC	Gm44416	2066	TRUE
ENSMUSG00000120008	58.1526	2.99437	0.82026	3.65051	0.000261717	0.00308363	8	109975032	109978366	-	lncRNA	NA	3334	TRUE
ENSMUSG00000045994	275.015	2.99223	0.526566	5.68255	1.32704e-08	4.98402e-07	9	26645023	26674397	+	protein_coding	B3gat1	4960	TRUE
ENSMUSG00000043843	102.544	2.98923	0.716253	4.17342	3.00056e-05	0.00049102	7	25005530	25015620	+	protein_coding	Tmem145	2873	TRUE
ENSMUSG00000102854	46.0703	2.98311	0.849265	3.51258	0.000443786	0.00471671	16	77443227	77446314	+	TEC	C130023A14Rik	3087	TRUE
ENSMUSG00000073424	60.5405	2.98291	0.889351	3.35403	0.000796431	0.00765576	17	32904600	32922326	+	protein_coding	Cyp4f15	2282	TRUE
ENSMUSG00000050663	55.2702	2.98166	0.813904	3.66341	0.000248882	0.00295775	10	114234725	114638212	-	protein_coding	Trhde	8067	TRUE
ENSMUSG00000024842	50.5984	2.97493	0.898035	3.31271	0.000923959	0.00863213	19	4185421	4194032	-	protein_coding	Cabp4	3518	TRUE
ENSMUSG00000068615	94.8574	2.9721	0.751344	3.95571	7.63078e-05	0.00109339	2	113840081	113844100	-	protein_coding	Gjd2	2879	TRUE
ENSMUSG00000106054	39.6798	2.97128	0.888942	3.34249	0.000830304	0.00790764	5	5187444	5190107	-	lncRNA	Gm43623	2663	TRUE
ENSMUSG00000037973	126.946	2.96964	0.69241	4.28885	1.79602e-05	0.000314632	6	55813879	55955720	+	protein_coding	Itprid1	3589	TRUE
ENSMUSG00000008496	397.394	2.96857	0.480323	6.18037	6.39524e-10	3.23195e-08	7	24786768	24879151	-	protein_coding	Pou2f2	8243	TRUE
ENSMUSG00000024743	1162.08	2.96528	0.442756	6.69731	2.12285e-11	1.42577e-09	19	10366453	10430544	+	protein_coding	Syt7	7487	TRUE
ENSMUSG00000114707	52.0768	2.95273	0.830799	3.55409	0.000379288	0.00417079	13	114418203	114420917	-	TEC	Gm47558	2714	TRUE
ENSMUSG00000078639	86.1367	2.94269	0.862035	3.41366	0.000640975	0.00640012	4	96611883	96673423	-	protein_coding	Gm12695	1904	TRUE
ENSMUSG00000062961	77.5575	2.94152	0.742946	3.95926	7.51808e-05	0.00108025	12	80800816	80807461	-	protein_coding	Ccdc177	5775	TRUE
ENSMUSG00000025427	598.661	2.93838	0.407344	7.21351	5.45288e-13	4.88839e-11	18	77543805	77652857	-	protein_coding	Rnf165	10149	TRUE
ENSMUSG00000029875	177.116	2.93824	0.750566	3.9147	9.05182e-05	0.00126707	15	98065038	98068015	+	protein_coding	Ccdc184	2977	TRUE
ENSMUSG00000035653	128.518	2.93225	0.634891	4.61851	3.86498e-06	8.26682e-05	12	61569935	61905128	+	protein_coding	Lrfn5	9540	TRUE
ENSMUSG00000015476	152.02	2.92607	0.604121	4.84351	1.27564e-06	3.09439e-05	17	34848506	34852100	+	protein_coding	Prrt1	2306	TRUE
ENSMUSG00000058966	409.649	2.92407	0.451845	6.47141	9.70946e-11	5.76943e-09	7	126396839	126429391	+	protein_coding	Tlcd3b	3935	TRUE
ENSMUSG00000105607	37.484	2.92265	0.889317	3.2864	0.00101478	0.00929948	5	100962075	100963151	-	TEC	Gm43513	1076	TRUE
ENSMUSG00000026085	104.94	2.92258	0.689423	4.23916	2.24355e-05	0.000379801	1	37985816	37996840	-	protein_coding	Lyg1	888	TRUE
ENSMUSG00000044694	259.05	2.91965	0.652543	4.47426	7.66767e-06	0.000151292	9	51189812	51195510	+	lncRNA	2010007H06Rik	4934	TRUE
ENSMUSG00000117901	227.447	2.91609	0.647572	4.50311	6.69662e-06	0.000134841	19	7064833	7065786	-	lncRNA	Gm54798	953	TRUE
ENSMUSG00000030483	243.101	2.91486	0.647719	4.5002	6.78905e-06	0.000136303	7	25597044	25626049	+	protein_coding	Cyp2b10	2112	TRUE
ENSMUSG00000056158	119.472	2.90532	0.664965	4.36913	1.24745e-05	0.000230889	11	92988853	93492575	+	protein_coding	Car10	6358	TRUE
ENSMUSG00000040640	287.344	2.90473	0.533749	5.44213	5.26482e-08	1.75656e-06	14	27344384	28200494	+	protein_coding	Erc2	9728	TRUE
ENSMUSG00000059742	115.745	2.90452	0.658456	4.41111	1.02841e-05	0.000194618	2	62523757	63014631	-	protein_coding	Kcnh7	15226	TRUE
ENSMUSG00000109873	68.8947	2.90374	0.7689	3.77649	0.000159056	0.00204503	8	78095469	78099145	-	TEC	Gm45407	3676	TRUE
ENSMUSG00000054728	1168.45	2.90053	0.370333	7.83221	4.79359e-15	5.71324e-13	13	42834098	43292002	+	protein_coding	Phactr1	9828	TRUE
ENSMUSG00000011751	245.139	2.89383	0.67219	4.30508	1.66925e-05	0.000295435	7	27055807	27147111	-	protein_coding	Sptbn4	9563	TRUE
ENSMUSG00000105201	111.022	2.89282	0.68401	4.22921	2.34515e-05	0.000393447	3	157739576	157742046	-	TEC	Gm43362	2470	TRUE
ENSMUSG00000040125	51.3993	2.88792	0.846382	3.41208	0.000644689	0.00643409	7	131568188	131596134	+	protein_coding	Gpr26	11571	TRUE
ENSMUSG00000034825	155.162	2.88323	0.599729	4.80755	1.52791e-06	3.62531e-05	7	109357261	109381232	-	protein_coding	Nrip3	4012	TRUE
ENSMUSG00000031284	1445.73	2.88313	0.356858	8.0792	6.51905e-16	8.61643e-14	X	142301586	142580792	+	protein_coding	Pak3	9552	TRUE
ENSMUSG00000102153	87.1359	2.87902	0.745783	3.8604	0.000113201	0.00153559	9	32436440	32438254	-	TEC	Gm37474	1814	TRUE
ENSMUSG00000121141	4237.52	2.87875	0.312053	9.22519	2.83052e-20	6.01675e-18	8	118186455	118188251	+	lncRNA	NA	1796	TRUE
ENSMUSG00000027438	908.392	2.87796	0.398477	7.2224	5.10767e-13	4.63943e-11	2	148535904	148574387	-	protein_coding	Napb	7051	TRUE
ENSMUSG00000061259	397.011	2.87557	0.451204	6.3731	1.8525e-10	1.03795e-08	5	86450075	86521279	-	protein_coding	Tmprss11d	2796	TRUE
ENSMUSG00000116835	82.1353	2.8748	0.727152	3.95351	7.70116e-05	0.00109966	16	33827212	33827827	-	processed_pseudogene	Gm49594	615	TRUE
ENSMUSG00000029420	106.593	2.86955	0.7319	3.92069	8.82968e-05	0.00124018	5	128834854	129030550	-	protein_coding	Rimbp2	8646	TRUE
ENSMUSG00000107624	109.142	2.86948	0.667145	4.30114	1.69922e-05	0.000300482	6	88715173	88718346	+	TEC	Gm44005	3173	TRUE
ENSMUSG00000024873	378.718	2.86827	0.485114	5.91257	3.36801e-09	1.40862e-07	19	5142895	5148549	-	protein_coding	Cnih2	1369	TRUE
ENSMUSG00000040907	1646.11	2.86815	0.343907	8.3399	7.43552e-17	1.08733e-14	7	24677591	24705383	-	protein_coding	Atp1a3	5958	TRUE
ENSMUSG00000066189	45.929	2.86374	0.854079	3.35301	0.000799364	0.00768038	7	122269714	122368616	+	protein_coding	Cacng3	2777	TRUE
ENSMUSG00000059412	192.059	2.86174	0.588431	4.86335	1.15418e-06	2.82973e-05	9	45310966	45321576	+	protein_coding	Fxyd2	4005	TRUE
ENSMUSG00000039131	166.418	2.85962	0.772538	3.70158	0.000214257	0.00262493	3	151799169	151871867	-	protein_coding	Gipc2	3839	TRUE
ENSMUSG00000106717	75.0416	2.85948	0.786796	3.63434	0.000278693	0.00324837	5	31367687	31371659	-	TEC	Gm42798	3972	TRUE
ENSMUSG00000044647	402.203	2.85866	0.449788	6.35558	2.07644e-10	1.14783e-08	2	65676110	65861890	+	protein_coding	Csrnp3	12336	TRUE
ENSMUSG00000029206	152.398	2.85827	0.644104	4.43758	9.09747e-06	0.000174819	5	66417239	66455369	+	protein_coding	Nsun7	5388	TRUE
ENSMUSG00000090071	296.748	2.85213	0.498083	5.72621	1.02698e-08	3.91412e-07	1	74894092	74896891	+	protein_coding	Cdk5r2	2799	TRUE
ENSMUSG00000029155	145.129	2.8519	0.799464	3.56726	0.000360735	0.00399892	5	73808721	73836855	+	protein_coding	Spata18	2107	TRUE
ENSMUSG00000108348	104.484	2.8496	0.821915	3.46703	0.000526242	0.00543344	7	16717010	16722077	+	protein_coding	Pnma8c	5067	TRUE
ENSMUSG00000087620	48.3674	2.84721	0.838791	3.39442	0.000687754	0.00679482	X	104385100	104435437	-	lncRNA	5330434G04Rik	8182	TRUE
ENSMUSG00000044164	517.034	2.84414	0.589656	4.82338	1.41142e-06	3.37612e-05	13	43769185	43824421	+	protein_coding	Rnf182	3609	TRUE
ENSMUSG00000032589	352.159	2.84344	0.4661	6.10049	1.05746e-09	4.98942e-08	9	107973220	108067583	-	protein_coding	Bsn	15938	TRUE
ENSMUSG00000060534	119.863	2.83783	0.669462	4.23897	2.24547e-05	0.000379814	18	71386704	72484140	-	protein_coding	Dcc	13171	TRUE
ENSMUSG00000030729	1566.06	2.83553	0.363525	7.8001	6.18565e-15	7.28811e-13	7	99876600	99928075	+	protein_coding	Pgm2l1	9583	TRUE
ENSMUSG00000022416	46.5427	2.83367	0.848031	3.34147	0.000833363	0.00792945	15	80171438	80282480	+	protein_coding	Cacna1i	9862	TRUE
ENSMUSG00000023473	228.054	2.82963	0.627138	4.51197	6.42286e-06	0.000129836	9	108703518	108730168	+	protein_coding	Celsr3	12063	TRUE
ENSMUSG00000105282	54.9111	2.8285	0.813211	3.47818	0.000504823	0.00523851	5	44649511	44652763	-	TEC	Gm42981	3252	TRUE
ENSMUSG00000101599	493.021	2.82606	0.429649	6.57761	4.78076e-11	3.03306e-09	1	63156276	63165996	+	lncRNA	Gm20342	9720	TRUE
ENSMUSG00000108841	172.829	2.82283	0.759556	3.71642	0.000202063	0.00250081	14	33193652	33297226	+	protein_coding	Frmpd2	6438	TRUE
ENSMUSG00000098202	170.477	2.81522	0.58668	4.79857	1.59804e-06	3.76572e-05	12	109642710	109680989	+	lncRNA	B830012L14Rik	11679	TRUE
ENSMUSG00000090386	963.691	2.81188	0.383176	7.33834	2.16259e-13	2.12336e-11	16	77033183	77570315	+	lncRNA	Mir99ahg	22436	TRUE
ENSMUSG00000048142	744.19	2.80984	0.397976	7.06033	1.66107e-12	1.36998e-10	5	34153327	34163260	+	protein_coding	Nat8l	6670	TRUE
ENSMUSG00000032556	81.7302	2.80904	0.795719	3.5302	0.000415253	0.00447341	9	103302122	103357619	-	protein_coding	Bfsp2	1698	TRUE
ENSMUSG00000090223	126.491	2.80695	0.660285	4.25111	2.12713e-05	0.000362474	16	96268805	96326993	+	protein_coding	Pcp4	1026	TRUE
ENSMUSG00000036699	278.17	2.80597	0.734301	3.82128	0.000132762	0.0017472	X	35459556	35462811	+	protein_coding	Zcchc12	2280	TRUE
ENSMUSG00000102657	54.0029	2.79865	0.816152	3.42908	0.000605636	0.00610641	12	109635302	109644019	+	TEC	Gm37899	8717	TRUE
ENSMUSG00000106751	48.5206	2.79801	0.847554	3.30127	0.000962481	0.0089273	5	130255056	130256503	+	TEC	Gm42467	1447	TRUE
ENSMUSG00000048794	175.67	2.78771	0.66752	4.17623	2.96386e-05	0.000485399	6	90380460	90405779	-	protein_coding	Cfap100	4122	TRUE
ENSMUSG00000034818	290.889	2.78181	0.491846	5.65586	1.55064e-08	5.75046e-07	10	81295060	81318543	-	protein_coding	Celf5	6709	TRUE
ENSMUSG00000021214	277.916	2.78111	0.527804	5.26922	1.37002e-07	4.13594e-06	13	4182613	4200653	-	protein_coding	Akr1c18	1207	TRUE
ENSMUSG00002075524	66.4082	2.77856	0.771207	3.60287	0.000314718	0.00357727	9	56130998	56131055	-	miRNA	Gm55094	57	TRUE
ENSMUSG00000100555	75.3866	2.76823	0.756858	3.65752	0.000254666	0.00301779	1	111732663	111735505	-	processed_pseudogene	Gm8173	1977	TRUE
ENSMUSG00000068923	3577.63	2.76723	0.334053	8.28383	1.19276e-16	1.69611e-14	3	88652006	88682471	-	protein_coding	Syt11	5205	TRUE
ENSMUSG00000118018	57.882	2.76598	0.812312	3.40507	0.000661478	0.00656896	18	43659241	43662945	-	lncRNA	Gm54728	3704	TRUE
ENSMUSG00000022456	989.623	2.7645	0.462321	5.9796	2.23681e-09	9.85488e-08	15	82153002	82178775	+	protein_coding	Septin3	8319	TRUE
ENSMUSG00000100826	274.833	2.76039	0.511254	5.39925	6.69186e-08	2.17977e-06	7	58957671	59625507	-	lncRNA	Snhg14	26093	TRUE
ENSMUSG00000046613	189.97	2.75906	0.585772	4.71012	2.47574e-06	5.54863e-05	16	20408220	20424127	+	protein_coding	Vwa5b2	7589	TRUE
ENSMUSG00000108955	49.3687	2.75635	0.833437	3.30721	0.000942315	0.00876391	8	3508038	3509494	+	TEC	Gm44775	1456	TRUE
ENSMUSG00000054423	517.582	2.74473	0.453018	6.05875	1.37183e-09	6.3421e-08	14	9646683	10097200	+	protein_coding	Cadps	15054	TRUE
ENSMUSG00000024512	626.789	2.74092	0.496065	5.52532	3.28888e-08	1.14744e-06	18	70373499	70377653	-	protein_coding	Dynap	1225	TRUE
ENSMUSG00000047642	150.179	2.73228	0.808244	3.38052	0.000723499	0.00709453	10	121477492	121529820	+	protein_coding	D930020B18Rik	3622	TRUE
ENSMUSG00000073421	520.405	2.72791	0.623652	4.3741	1.21935e-05	0.000226503	17	34476662	34488393	+	protein_coding	H2-Ab1	2568	TRUE
ENSMUSG00000075402	1379.04	2.72651	0.478404	5.69917	1.20392e-08	4.56718e-07	15	101792785	101801355	-	protein_coding	Krt76	2312	TRUE
ENSMUSG00000064346	198.692	2.72643	0.551539	4.94332	7.68052e-07	1.96239e-05	MT	4949	5016	+	Mt_tRNA	mt-Tw	67	TRUE
ENSMUSG00000023041	2295.55	2.72564	0.397324	6.86	6.88582e-12	5.15217e-10	15	101584457	101588722	-	protein_coding	Krt6b	2235	TRUE
ENSMUSG00000060882	129.935	2.72507	0.671486	4.05827	4.94385e-05	0.000753973	6	21215501	21729804	+	protein_coding	Kcnd2	5152	TRUE
ENSMUSG00000104394	247.937	2.72301	0.515451	5.28278	1.27237e-07	3.86964e-06	1	186968653	186972554	+	TEC	Gm37254	3901	TRUE
ENSMUSG00000030854	136.683	2.72275	0.695805	3.9131	9.11188e-05	0.00127375	7	46727542	46783432	-	protein_coding	Ptpn5	5794	TRUE
ENSMUSG00000103133	63.4418	2.7181	0.815275	3.33397	0.000856148	0.00809737	9	72262356	72263915	+	TEC	Gm37303	1559	TRUE
ENSMUSG00000020431	1157.5	2.71727	0.389398	6.97812	2.99163e-12	2.36339e-10	11	7013488	7128506	+	protein_coding	Adcy1	12522	TRUE
ENSMUSG00000106383	130.801	2.71648	0.652545	4.16291	3.14222e-05	0.000510153	3	95546614	95548356	+	TEC	E330034L11Rik	1742	TRUE
ENSMUSG00000063434	100.631	2.71579	0.737729	3.68129	0.000232058	0.00279487	19	48194463	48793944	+	protein_coding	Sorcs3	7130	TRUE
ENSMUSG00000039579	340.577	2.71317	0.48404	5.60526	2.07945e-08	7.5753e-07	4	49661610	49845744	-	protein_coding	Grin3a	12275	TRUE
ENSMUSG00000102600	65.0523	2.7122	0.777372	3.48893	0.000484957	0.00508096	17	52157266	52159553	+	TEC	Gm37266	2287	TRUE
ENSMUSG00000108291	70.2273	2.70721	0.758559	3.56889	0.000358497	0.0039784	6	86640169	86642533	-	TEC	Gm44292	2364	TRUE
ENSMUSG00000059974	1513.35	2.70225	0.343961	7.85627	3.9573e-15	4.82814e-13	9	28906045	29874437	-	protein_coding	Ntm	8079	TRUE
ENSMUSG00000033214	210.346	2.70071	0.54686	4.93858	7.86924e-07	2.00316e-05	14	111912528	111920573	+	protein_coding	Slitrk5	5263	TRUE
ENSMUSG00000020435	206.855	2.6992	0.547351	4.93139	8.16453e-07	2.06558e-05	11	3653730	3813903	-	protein_coding	Osbp2	6361	TRUE
ENSMUSG00000021313	159.285	2.69366	0.593548	4.53824	5.67262e-06	0.000116498	13	11567987	12121831	-	protein_coding	Ryr2	28790	TRUE
ENSMUSG00000056752	395.883	2.68848	0.677612	3.96757	7.26081e-05	0.00104976	11	65722107	66059377	-	protein_coding	Dnah9	15949	TRUE
ENSMUSG00000042564	202.77	2.68437	0.607887	4.41591	1.00588e-05	0.000190977	15	79493776	79543157	-	protein_coding	Fam227a	9222	TRUE
ENSMUSG00000029819	148.547	2.67102	0.716232	3.72926	0.000192039	0.00239544	6	49799689	49806487	+	protein_coding	Npy	566	TRUE
ENSMUSG00000018581	155.824	2.66896	0.738967	3.61174	0.000304147	0.00348788	12	117841716	118162778	-	protein_coding	Dnah11	14458	TRUE
ENSMUSG00000045991	90.7638	2.6654	0.76959	3.4634	0.000533386	0.00548523	18	64473090	64534058	+	protein_coding	Onecut2	16234	TRUE
ENSMUSG00000075316	561.711	2.66498	0.442568	6.02163	1.72672e-09	7.87683e-08	2	66310423	66465306	-	protein_coding	Scn9a	12772	TRUE
ENSMUSG00000032482	566.375	2.66373	0.432004	6.16598	7.0046e-10	3.49704e-08	9	110072850	110091644	+	protein_coding	Cspg5	10074	TRUE
ENSMUSG00000064337	19735	2.66346	0.304516	8.74656	2.19964e-18	3.8113e-16	MT	69	1024	+	Mt_rRNA	mt-Rnr1	955	TRUE
ENSMUSG00000020436	111.492	2.65988	0.66239	4.01558	5.92998e-05	0.00088091	11	41801029	41891684	-	protein_coding	Gabrg2	5916	TRUE
ENSMUSG00000054320	151.01	2.659	0.686086	3.8756	0.000106363	0.00145623	8	106140202	106190718	+	protein_coding	Lrrc36	2549	TRUE
ENSMUSG00000036760	100.793	2.65756	0.749819	3.54427	0.000393696	0.00427694	15	72372937	72418189	-	protein_coding	Kcnk9	12300	TRUE
ENSMUSG00000035818	177.473	2.6558	0.594335	4.46853	7.87578e-06	0.000154658	19	56450071	56475184	+	protein_coding	Plekhs1	3628	TRUE
ENSMUSG00000064246	454.754	2.65372	0.460306	5.76511	8.16063e-09	3.16881e-07	1	134109913	134117919	+	protein_coding	Chil1	2804	TRUE
ENSMUSG00000044835	116.592	2.64837	0.766395	3.45562	0.00054903	0.00562088	1	160970260	160998068	+	protein_coding	Ankrd45	3735	TRUE
ENSMUSG00000049571	194.445	2.64679	0.800469	3.30655	0.000944529	0.00878055	7	139180866	139263733	-	protein_coding	Cfap46	9224	TRUE
ENSMUSG00000041708	176.476	2.64283	0.613665	4.30664	1.65754e-05	0.000293869	15	83663667	83742695	+	protein_coding	Mpped1	4295	TRUE
ENSMUSG00000057265	241.751	2.63695	0.668146	3.94667	7.92441e-05	0.00112763	12	84455844	84489661	+	protein_coding	Bbof1	4257	TRUE
ENSMUSG00000034156	426.455	2.63635	0.588424	4.48036	7.45181e-06	0.000148024	11	87651366	87676754	+	protein_coding	Tspoap1	9499	TRUE
ENSMUSG00000028524	234.451	2.63556	0.525392	5.01637	5.26557e-07	1.39731e-05	4	102598493	102830825	+	protein_coding	Sgip1	10136	TRUE
ENSMUSG00000103756	71.6855	2.63154	0.775069	3.39523	0.000685712	0.0067844	1	66838817	66839956	-	TEC	Gm37285	1139	TRUE
ENSMUSG00000048385	121.015	2.63132	0.649364	4.05214	5.07502e-05	0.00076886	15	76400402	76406699	-	protein_coding	Scrt1	4380	TRUE
ENSMUSG00000021047	479.087	2.62917	0.430067	6.1134	9.75277e-10	4.63347e-08	12	46741299	46865712	-	protein_coding	Nova1	8747	TRUE
ENSMUSG00000033569	171.114	2.62891	0.595928	4.41145	1.02679e-05	0.00019459	1	25106556	25868788	-	protein_coding	Adgrb3	18559	TRUE
ENSMUSG00000000983	2191.61	2.62814	0.400855	6.55634	5.51449e-11	3.46656e-09	11	83599840	83602174	+	protein_coding	Wfdc18	1220	TRUE
ENSMUSG00000031517	1253.69	2.62459	0.393603	6.66812	2.59096e-11	1.71778e-09	8	55407877	55513906	+	protein_coding	Gpm6a	3215	TRUE
ENSMUSG00000004113	299.029	2.61872	0.487791	5.36853	7.93827e-08	2.53766e-06	2	24493898	24653164	-	protein_coding	Cacna1b	9942	TRUE
ENSMUSG00000021363	124.87	2.61384	0.786871	3.32182	0.000894328	0.00840098	13	41178483	41233182	-	protein_coding	Mak	7592	TRUE
ENSMUSG00000091509	919.08	2.6127	0.463263	5.63977	1.70282e-08	6.2922e-07	14	105346825	105352112	-	lncRNA	Gm17066	1113	TRUE
ENSMUSG00000044117	160.473	2.60519	0.590609	4.41102	1.02883e-05	0.000194618	16	13804467	13919364	+	protein_coding	Bmerb1	2395	TRUE
ENSMUSG00000028713	408.465	2.59731	0.447806	5.80009	6.62806e-09	2.60809e-07	4	115481921	115504920	-	protein_coding	Cyp4b1	2256	TRUE
ENSMUSG00000066129	203.029	2.59571	0.635614	4.08378	4.43094e-05	0.000686079	7	139474611	139521450	+	protein_coding	Kndc1	10708	TRUE
ENSMUSG00000029878	98.5533	2.59426	0.715838	3.62409	0.000289986	0.00335848	12	74343441	74348782	+	lncRNA	Dbpht2	5341	TRUE
ENSMUSG00000026535	223.797	2.58965	0.560424	4.62088	3.82119e-06	8.19014e-05	1	173790133	173810310	-	protein_coding	Ifi202b	1697	TRUE
ENSMUSG00000029419	88.5273	2.58946	0.710085	3.6467	0.000265633	0.00310942	2	25465427	25471769	-	protein_coding	Ajm1	5020	TRUE
ENSMUSG00002075501	86.242	2.58935	0.713102	3.6311	0.000282217	0.00328388	1	167167937	167167993	-	miRNA	Gm56171	56	TRUE
ENSMUSG00000038872	3166.17	2.58655	0.329873	7.84103	4.46872e-15	5.42003e-13	8	108669275	109688262	+	protein_coding	Zfhx3	20976	TRUE
ENSMUSG00000109812	229.165	2.58246	0.542265	4.76236	1.91342e-06	4.41306e-05	8	91603208	91605104	+	TEC	Gm45640	1896	TRUE
ENSMUSG00000015222	1409.08	2.58176	0.34647	7.45163	9.21923e-14	9.41046e-12	1	66214431	66481742	+	protein_coding	Map2	16456	TRUE
ENSMUSG00000050587	215.387	2.58143	0.538836	4.79076	1.66154e-06	3.90641e-05	2	96148513	97462011	+	protein_coding	Lrrc4c	4626	TRUE
ENSMUSG00000074024	301.031	2.58014	0.497161	5.18974	2.10583e-07	6.1328e-06	7	92383373	92390718	-	lncRNA	4632427E13Rik	7345	TRUE
ENSMUSG00000041488	587.944	2.58003	0.457742	5.63643	1.73611e-08	6.40375e-07	19	11752481	11796767	-	protein_coding	Stx3	5711	TRUE
ENSMUSG00000041670	212.419	2.57714	0.539597	4.77605	1.78768e-06	4.14626e-05	1	22356474	22845203	-	protein_coding	Rims1	8103	TRUE
ENSMUSG00000034459	164.366	2.57529	0.755919	3.40683	0.000657222	0.00653703	19	34618270	34627409	+	protein_coding	Ifit1	2656	TRUE
ENSMUSG00000036578	258.863	2.57389	0.511413	5.03289	4.83131e-07	1.30135e-05	7	30741937	30750892	-	protein_coding	Fxyd7	693	TRUE
ENSMUSG00000044103	124.416	2.57137	0.755085	3.4054	0.000660667	0.00656496	2	24076487	24083580	+	protein_coding	Il36g	1648	TRUE
ENSMUSG00000071658	387.367	2.56973	0.53479	4.80511	1.54663e-06	3.65292e-05	19	8814296	8816558	-	protein_coding	Gng3	1643	TRUE
ENSMUSG00000103285	71.8589	2.56628	0.751443	3.41514	0.000637499	0.00637468	2	155926529	155928211	-	TEC	Gm37274	1682	TRUE
ENSMUSG00000031144	1536.85	2.56198	0.493416	5.19233	2.07677e-07	6.05672e-06	X	7504709	7519495	+	protein_coding	Syp	5211	TRUE
ENSMUSG00000045083	122.179	2.56084	0.757912	3.3788	0.000728021	0.00712438	4	35706646	36951747	-	protein_coding	Lingo2	8297	TRUE
ENSMUSG00000055022	509.042	2.55973	0.421842	6.06798	1.29529e-09	6.04243e-08	15	91949045	92239848	+	protein_coding	Cntn1	9433	TRUE
ENSMUSG00000047295	198.158	2.55938	0.732167	3.49563	0.000472953	0.00497034	15	91722467	91745636	+	protein_coding	Smgc	3410	TRUE
ENSMUSG00000097464	68.3545	2.55241	0.767894	3.32391	0.000887655	0.00834971	6	4946567	4947803	+	TEC	Gm26736	1236	TRUE
ENSMUSG00000026764	1272.97	2.54953	0.367896	6.93003	4.20745e-12	3.28612e-10	2	49509309	49664790	+	protein_coding	Kif5c	7142	TRUE
ENSMUSG00000121504	1898.24	2.54798	0.358234	7.11261	1.13866e-12	9.50754e-11	2	173421112	173501448	-	lncRNA	Ppp4r1l-ps	12438	TRUE
ENSMUSG00000035860	352.868	2.53656	0.716311	3.54115	0.000398387	0.00431879	12	33083794	33142874	-	protein_coding	Cdhr3	4569	TRUE
ENSMUSG00000027483	15597.7	2.531	0.369534	6.84917	7.4279e-12	5.5291e-10	2	153984799	153991139	+	protein_coding	Bpifa1	1545	TRUE
ENSMUSG00000103983	164.93	2.52982	0.586997	4.30977	1.63425e-05	0.000290489	1	171148168	171153745	-	lncRNA	Gm20045	5577	TRUE
ENSMUSG00000039037	249.088	2.52891	0.51792	4.88283	1.04574e-06	2.57612e-05	3	152522717	152687883	-	protein_coding	St6galnac5	6002	TRUE
ENSMUSG00000024172	129.663	2.52712	0.633689	3.98795	6.66476e-05	0.000975999	17	55752382	55821582	+	protein_coding	St6gal2	7375	TRUE
ENSMUSG00000029273	407.408	2.52683	0.641937	3.93625	8.27632e-05	0.00117044	5	87702503	87716886	-	protein_coding	Sult1d1	2459	TRUE
ENSMUSG00000026904	106.828	2.52407	0.767991	3.28659	0.00101408	0.00929948	2	61876805	62157074	+	protein_coding	Slc4a10	6424	TRUE
ENSMUSG00000074264	158.117	2.51723	0.635538	3.96078	7.4706e-05	0.00107567	3	113349358	113400348	-	protein_coding	Amy1	3446	TRUE
ENSMUSG00000030411	483.92	2.51229	0.436891	5.75037	8.90482e-09	3.41915e-07	7	18659812	18699244	+	protein_coding	Nova2	8372	TRUE
ENSMUSG00000047013	111.153	2.51081	0.678563	3.70018	0.000215442	0.00263633	6	85446555	85479976	-	protein_coding	Fbxo41	6680	TRUE
ENSMUSG00000038011	280.727	2.51068	0.759024	3.30778	0.000940392	0.00874997	5	124802148	124911372	+	protein_coding	Dnah10	16086	TRUE
ENSMUSG00000031285	1015.22	2.51014	0.371183	6.76253	1.35607e-11	9.54296e-10	X	142638837	142716307	-	protein_coding	Dcx	12647	TRUE
ENSMUSG00000036815	132.25	2.49776	0.649338	3.84663	0.000119754	0.00161175	1	123249199	124773776	-	protein_coding	Dpp10	17227	TRUE
ENSMUSG00000028391	215.257	2.49573	0.646766	3.85879	0.000113951	0.00154373	4	62366889	62389133	-	protein_coding	Wdr31	4738	TRUE
ENSMUSG00000060988	92.0601	2.4909	0.701894	3.54883	0.000386953	0.00422819	2	54326328	55008321	+	protein_coding	Galnt13	7810	TRUE
ENSMUSG00000029120	815.337	2.49036	0.416541	5.97867	2.24962e-09	9.89015e-08	5	37025856	37112422	+	protein_coding	Ppp2r2c	4450	TRUE
ENSMUSG00000053797	1022.28	2.48963	0.374387	6.64989	2.93308e-11	1.93218e-09	11	100136916	100139728	-	protein_coding	Krt16	1565	TRUE
ENSMUSG00000096768	1028.37	2.48506	0.379355	6.55075	5.72474e-11	3.57692e-09	Y	90796006	90827734	+	lncRNA	Gm47283	4501	TRUE
ENSMUSG00000092341	54857.8	2.48206	0.315309	7.87183	3.49479e-15	4.28923e-13	19	5845716	5852704	-	lncRNA	Malat1	6988	TRUE
ENSMUSG00000055430	413.533	2.4816	0.569431	4.35804	1.31233e-05	0.000240738	6	58882217	58884061	-	protein_coding	Nap1l5	1844	TRUE
ENSMUSG00000061171	149.475	2.47904	0.620128	3.99762	6.39822e-05	0.000940976	2	65146773	65194378	-	protein_coding	Slc38a11	4319	TRUE
ENSMUSG00000069072	94.0417	2.47455	0.696213	3.5543	0.00037898	0.00416979	3	31257006	31364527	-	protein_coding	Slc7a14	9829	TRUE
ENSMUSG00000081926	95.6402	2.4744	0.6939	3.56593	0.000362564	0.00401488	10	6988660	6988774	+	processed_pseudogene	Gm15536	114	TRUE
ENSMUSG00000016346	191.537	2.47066	0.562708	4.39066	1.13007e-05	0.000212212	2	180717371	180777093	-	protein_coding	Kcnq2	16273	TRUE
ENSMUSG00000010803	138.736	2.46792	0.680151	3.62849	0.000285084	0.00331344	11	42021765	42073757	-	protein_coding	Gabra1	7326	TRUE
ENSMUSG00000007944	133.865	2.46782	0.643928	3.83245	0.000126875	0.00168995	7	27353339	27356771	+	protein_coding	Ttc9b	2052	TRUE
ENSMUSG00000026981	348.327	2.46607	0.511905	4.81744	1.45415e-06	3.47027e-05	2	24226864	24241506	+	protein_coding	Il1rn	5535	TRUE
ENSMUSG00000002578	349.467	2.46509	0.476117	5.17749	2.24896e-07	6.49459e-06	10	128466711	128505227	-	protein_coding	Ikzf4	6461	TRUE
ENSMUSG00000106190	88.4828	2.46487	0.711188	3.46586	0.000528545	0.00545438	5	137220497	137222833	-	processed_pseudogene	Gm20768	2336	TRUE
ENSMUSG00000029086	887.505	2.4633	0.479777	5.13426	2.83253e-07	8.03355e-06	5	44150961	44259374	-	protein_coding	Prom1	7175	TRUE
ENSMUSG00000027676	289.584	2.46323	0.671795	3.66664	0.000245761	0.00292644	3	33866510	33898459	-	protein_coding	Ccdc39	7443	TRUE
ENSMUSG00000043670	243.765	2.4613	0.624391	3.94192	8.08327e-05	0.00114786	10	80855422	80861496	-	protein_coding	Diras1	3035	TRUE
ENSMUSG00000006586	928.452	2.45685	0.377233	6.51281	7.37559e-11	4.51268e-09	4	13743435	13893649	+	protein_coding	Runx1t1	7959	TRUE
ENSMUSG00000056973	1080.53	2.45295	0.56445	4.34573	1.38816e-05	0.000252626	8	93892695	93924466	-	protein_coding	Ces1d	2369	TRUE
ENSMUSG00000058656	167.107	2.45058	0.590223	4.15196	3.2964e-05	0.000531835	15	53317205	53765933	-	protein_coding	Samd12	9283	TRUE
ENSMUSG00000041674	326.105	2.44318	0.474092	5.15338	2.55827e-07	7.32626e-06	11	112554752	112672802	-	lncRNA	BC006965	6125	TRUE
ENSMUSG00000079451	296.993	2.44306	0.489641	4.98949	6.0538e-07	1.57805e-05	5	86633734	86666459	-	protein_coding	Tmprss11g	5015	TRUE
ENSMUSG00000017412	169.389	2.44138	0.612261	3.98747	6.67812e-05	0.000976568	2	52318331	52566843	-	protein_coding	Cacnb4	8963	TRUE
ENSMUSG00000108601	316.978	2.43063	0.478576	5.07889	3.79641e-07	1.05496e-05	7	73071997	73073650	+	TEC	Gm44645	1653	TRUE
ENSMUSG00000057715	114.507	2.42602	0.714821	3.39389	0.000689081	0.00680142	1	11484328	12046125	+	protein_coding	A830018L16Rik	9183	TRUE
ENSMUSG00000095041	2485.79	2.42447	0.33945	7.14235	9.17485e-13	7.91532e-11	JH584304.1	52189	59690	-	protein_coding	NA	4238	TRUE
ENSMUSG00000036915	332.987	2.42119	0.677684	3.57273	0.000353273	0.00393312	7	30146958	30157115	-	protein_coding	Kirrel2	3939	TRUE
ENSMUSG00000053693	269.084	2.42052	0.544734	4.44349	8.85131e-06	0.000170566	8	85638531	85663988	-	protein_coding	Mast1	6459	TRUE
ENSMUSG00000024064	174.51	2.42012	0.658946	3.67271	0.000239995	0.00287367	17	73800222	74017448	-	protein_coding	Galnt14	5898	TRUE
ENSMUSG00000040721	466.253	2.41607	0.440392	5.48618	4.10707e-08	1.40668e-06	14	55297718	55329781	-	protein_coding	Zfhx2	18166	TRUE
ENSMUSG00000022871	847.427	2.41249	0.402915	5.98759	2.12977e-09	9.47685e-08	16	22737083	22758528	+	protein_coding	Fetub	1962	TRUE
ENSMUSG00000097767	649.886	2.41127	0.407887	5.91161	3.38786e-09	1.41406e-07	5	112361093	112377261	-	lncRNA	Miat	10436	TRUE
ENSMUSG00000024502	187.46	2.41011	0.569065	4.23522	2.2833e-05	0.000384226	18	43664471	43820838	-	protein_coding	Jakmip2	10743	TRUE
ENSMUSG00000009216	84.1597	2.40655	0.719646	3.34408	0.000825571	0.00786983	2	27000391	27032503	-	protein_coding	Fam163b	2959	TRUE
ENSMUSG00000068250	548.18	2.40509	0.444178	5.41469	6.13946e-08	2.01576e-06	6	149058644	149090210	-	protein_coding	Amn1	18886	TRUE
ENSMUSG00000038916	186.841	2.40292	0.584069	4.11411	3.88683e-05	0.000616025	10	29019834	29075626	+	protein_coding	Soga3	4175	TRUE
ENSMUSG00000040387	110.107	2.3991	0.711567	3.37157	0.0007474	0.00725596	4	24612553	24851124	-	protein_coding	Klhl32	7826	TRUE
ENSMUSG00000062444	365.763	2.39633	0.51864	4.62041	3.82981e-06	8.20009e-05	7	81110146	81143673	-	protein_coding	Ap3b2	7694	TRUE
ENSMUSG00000075569	167.429	2.39609	0.678665	3.5306	0.000414623	0.00446896	5	143869852	143922537	+	protein_coding	Rsph10b	3101	TRUE
ENSMUSG00000056812	104.706	2.39561	0.712713	3.36125	0.0007759	0.00748633	18	64387429	64412682	+	protein_coding	St8sia3	11702	TRUE
ENSMUSG00000030500	267.646	2.38517	0.502187	4.74956	2.03864e-06	4.64985e-05	7	51271753	51320867	+	protein_coding	Slc17a6	5399	TRUE
ENSMUSG00000097589	968.229	2.38339	0.367282	6.48926	8.62603e-11	5.23118e-09	14	61840264	61919822	-	lncRNA	Dleu2	13239	TRUE
ENSMUSG00000048251	1246.36	2.3793	0.352931	6.74154	1.56713e-11	1.08797e-09	12	107876661	107969861	-	protein_coding	Bcl11b	8111	TRUE
ENSMUSG00000037605	1123.61	2.37479	0.360578	6.58607	4.51626e-11	2.89195e-09	5	81167984	81972980	+	protein_coding	Adgrl3	17750	TRUE
ENSMUSG00000063626	189.638	2.36708	0.557948	4.24247	2.21072e-05	0.000375786	8	29136744	29709664	-	protein_coding	Unc5d	9220	TRUE
ENSMUSG00000052861	302.498	2.36276	0.700991	3.3706	0.000750046	0.00727432	6	72994588	73198634	-	protein_coding	Dnah6	13247	TRUE
ENSMUSG00000000247	832.39	2.36106	0.525737	4.49096	7.09039e-06	0.000141664	2	38229292	38259745	+	protein_coding	Lhx2	4393	TRUE
ENSMUSG00000032172	319.574	2.36043	0.525872	4.4886	7.1692e-06	0.000142848	9	20578985	20657645	-	protein_coding	Olfm2	2665	TRUE
ENSMUSG00000034799	212.012	2.35374	0.570477	4.12592	3.69259e-05	0.000588843	8	72077060	72124401	-	protein_coding	Unc13a	12623	TRUE
ENSMUSG00000021730	171.426	2.35343	0.577707	4.07374	4.62651e-05	0.000710835	13	117738855	118123954	+	protein_coding	Hcn1	18120	TRUE
ENSMUSG00000052974	10064.1	2.34703	0.428319	5.47963	4.26222e-08	1.44782e-06	7	26819333	26833085	+	protein_coding	Cyp2f2	2025	TRUE
ENSMUSG00000040649	427.919	2.34507	0.456608	5.13584	2.80892e-07	7.97756e-06	6	122424254	122475720	-	protein_coding	Rimklb	5622	TRUE
ENSMUSG00000024985	1905.85	2.34469	0.340413	6.88779	5.66671e-12	4.32748e-10	19	55730251	55922086	+	protein_coding	Tcf7l2	8894	TRUE
ENSMUSG00000048038	387.538	2.3423	0.656304	3.56893	0.00035844	0.0039784	2	26133480	26184569	-	protein_coding	Ccdc187	9827	TRUE
ENSMUSG00000101939	117.238	2.33951	0.668836	3.49789	0.000468957	0.00494094	1	24651855	24652200	-	unprocessed_pseudogene	Gm28438	345	TRUE
ENSMUSG00000031391	1055.69	2.33931	0.420982	5.55678	2.74793e-08	9.71863e-07	X	72897383	72939711	-	protein_coding	L1cam	7347	TRUE
ENSMUSG00000024871	148.65	2.33463	0.605534	3.85549	0.000115497	0.00156058	19	4053312	4057005	+	protein_coding	Doc2g	3035	TRUE
ENSMUSG00000015599	188.276	2.33374	0.564775	4.13215	3.5938e-05	0.000575315	17	46753373	46798601	-	protein_coding	Ttbk1	14097	TRUE
ENSMUSG00000038538	3500.39	2.33195	0.34781	6.70466	2.01878e-11	1.37832e-09	6	38410884	38501760	+	protein_coding	Ubn2	21438	TRUE
ENSMUSG00000068396	176.162	2.33149	0.659601	3.53469	0.000408252	0.0044095	6	71101593	71101947	+	processed_pseudogene	Rpl34-ps1	354	TRUE
ENSMUSG00000051323	1202.21	2.32195	0.356514	6.51292	7.37022e-11	4.51268e-09	X	132483608	132589736	-	protein_coding	Pcdh19	10464	TRUE
ENSMUSG00000037428	147.291	2.32145	0.619102	3.7497	0.000177044	0.00223955	5	137055245	137062205	+	protein_coding	Vgf	2973	TRUE
ENSMUSG00000082896	100.255	2.3207	0.696951	3.32979	0.000869103	0.00819763	3	18062969	18065160	+	processed_pseudogene	Gm5844	2191	TRUE
ENSMUSG00000062151	157.657	2.31626	0.591149	3.91823	8.92031e-05	0.00124951	9	73386703	73876248	-	protein_coding	Unc13c	8796	TRUE
ENSMUSG00000032532	110.928	2.3129	0.673494	3.43418	0.000594351	0.00600732	9	121318889	121324760	-	protein_coding	Cck	1305	TRUE
ENSMUSG00000071648	617.87	2.31005	0.402011	5.74624	9.12519e-09	3.4843e-07	19	8904754	8906720	-	protein_coding	Rom1	1517	TRUE
ENSMUSG00000056296	161.692	2.30657	0.633103	3.64327	0.000269193	0.00314654	14	8853422	9184983	-	protein_coding	Synpr	9439	TRUE
ENSMUSG00000031292	436.492	2.30064	0.4473	5.14338	2.69836e-07	7.68473e-06	X	159554918	159777700	-	protein_coding	Cdkl5	14331	TRUE
ENSMUSG00000035566	1109.14	2.29998	0.376923	6.102	1.04749e-09	4.95372e-08	14	84681002	84776442	+	protein_coding	Pcdh17	12991	TRUE
ENSMUSG00000027674	280.12	2.29898	0.52007	4.42052	9.84633e-06	0.000187289	3	33003556	33197396	-	protein_coding	Pex5l	8846	TRUE
ENSMUSG00000056043	117.499	2.29771	0.672734	3.41549	0.000636685	0.00636963	7	35278417	35285007	-	protein_coding	Rgs9bp	6590	TRUE
ENSMUSG00000026959	194.338	2.29499	0.556977	4.12043	3.78159e-05	0.000600713	2	25181192	25209199	-	protein_coding	Grin1	9700	TRUE
ENSMUSG00000025422	367.294	2.29183	0.460929	4.97219	6.61997e-07	1.71911e-05	10	126911152	126929038	+	protein_coding	Agap2	5941	TRUE
ENSMUSG00000029121	745.505	2.2908	0.477548	4.79701	1.61052e-06	3.79078e-05	5	37399283	37449477	+	protein_coding	Crmp1	7046	TRUE
ENSMUSG00000037217	388.623	2.29012	0.453936	5.04503	4.53444e-07	1.22931e-05	X	20726749	20787243	-	protein_coding	Syn1	3299	TRUE
ENSMUSG00000030276	343.625	2.28793	0.544897	4.19884	2.68289e-05	0.000443361	6	113366220	113391548	+	protein_coding	Ttll3	5041	TRUE
ENSMUSG00000042429	415.999	2.28608	0.583294	3.91926	8.88205e-05	0.00124584	1	134126960	134163169	-	protein_coding	Adora1	5785	TRUE
ENSMUSG00000025777	250.098	2.28551	0.611331	3.73858	0.000185065	0.00232533	1	17215585	17234495	+	protein_coding	Gdap1	7731	TRUE
ENSMUSG00000020062	429.969	2.2854	0.607172	3.76401	0.000167211	0.00212954	10	88721853	88765377	+	protein_coding	Slc5a8	5331	TRUE
ENSMUSG00000053046	222.24	2.27734	0.532702	4.27507	1.91079e-05	0.000331616	7	141503487	141557984	+	protein_coding	Brsk2	6178	TRUE
ENSMUSG00000121395	378.894	2.27704	0.481099	4.73301	2.21219e-06	5.00144e-05	17	6705922	6734421	-	lncRNA	NA	4171	TRUE
ENSMUSG00000015968	626.762	2.27545	0.409233	5.56029	2.69329e-08	9.55815e-07	14	29761895	30213412	-	protein_coding	Cacna1d	15183	TRUE
ENSMUSG00000056763	838.094	2.27162	0.379399	5.98742	2.13189e-09	9.47685e-08	1	10108211	10206993	+	protein_coding	Cspp1	17553	TRUE
ENSMUSG00000020297	1004.23	2.27127	0.541078	4.19769	2.69656e-05	0.000444448	11	31950462	32009202	+	protein_coding	Nsg2	4157	TRUE
ENSMUSG00000048148	330.38	2.26957	0.497575	4.56127	5.08461e-06	0.000106006	8	73373338	73444504	+	protein_coding	Nwd1	12067	TRUE
ENSMUSG00000078816	127.575	2.26705	0.654363	3.46452	0.000531174	0.00546793	7	3337703	3379615	+	protein_coding	Prkcg	3611	TRUE
ENSMUSG00000034647	3874.06	2.2659	0.312833	7.24316	4.38339e-13	3.99917e-11	17	66272692	66384084	-	protein_coding	Ankrd12	13748	TRUE
ENSMUSG00000078700	163.338	2.25733	0.584086	3.86472	0.000111215	0.00151663	11	96807095	96855886	+	lncRNA	D030028A08Rik	7980	TRUE
ENSMUSG00000041642	526.288	2.25653	0.449034	5.02531	5.02633e-07	1.34114e-05	1	136059126	136105736	+	protein_coding	Kif21b	12184	TRUE
ENSMUSG00000069227	205.087	2.25024	0.644946	3.48904	0.00048476	0.00508096	13	54884483	54897687	-	protein_coding	Gprin1	4348	TRUE
ENSMUSG00000035964	112.181	2.24961	0.662242	3.39697	0.00068137	0.00674792	8	70936516	70940008	-	protein_coding	Tmem59l	1663	TRUE
ENSMUSG00000070883	198.488	2.24939	0.619572	3.63056	0.000282809	0.00328891	2	69588376	69619919	-	protein_coding	Ccdc173	2558	TRUE
ENSMUSG00000021219	196.752	2.24548	0.605339	3.70946	0.0002077	0.00255523	12	82635065	83208830	+	protein_coding	Rgs6	10023	TRUE
ENSMUSG00000023036	134.147	2.24312	0.619567	3.62047	0.000294066	0.00339683	18	37948131	37974926	+	protein_coding	Pcdhgc4	5596	TRUE
ENSMUSG00000025738	426.123	2.24179	0.443356	5.05641	4.27227e-07	1.1683e-05	17	26028058	26040229	+	protein_coding	Fbxl16	3587	TRUE
ENSMUSG00000046709	286.999	2.24138	0.612217	3.66109	0.000251146	0.00297951	5	103055813	103359200	-	protein_coding	Mapk10	11125	TRUE
ENSMUSG00000044217	784.875	2.24092	0.480676	4.66202	3.13125e-06	6.86844e-05	15	99488662	99492710	+	protein_coding	Aqp5	2599	TRUE
ENSMUSG00000036766	693.149	2.23318	0.449211	4.97135	6.64873e-07	1.7229e-05	1	84347559	84673942	-	protein_coding	Dner	4784	TRUE
ENSMUSG00000026579	183.844	2.23036	0.618848	3.60406	0.000313286	0.00356492	1	163979406	164047846	+	protein_coding	F5	7430	TRUE
ENSMUSG00000018865	564.77	2.22972	0.515311	4.32694	1.51193e-05	0.000272743	15	83960297	83989955	-	protein_coding	Sult4a1	2512	TRUE
ENSMUSG00000059854	163.307	2.22627	0.633333	3.51516	0.000439483	0.00468547	8	110993608	111336885	+	protein_coding	Hydin	18037	TRUE
ENSMUSG00000055692	257.934	2.2241	0.534428	4.16165	3.15963e-05	0.000512576	16	17093940	17101093	+	protein_coding	Tmem191c	2878	TRUE
ENSMUSG00000030523	119.742	2.22083	0.646812	3.4335	0.000595832	0.00601638	7	63803582	63919523	+	protein_coding	Trpm1	14746	TRUE
ENSMUSG00000063887	237.701	2.21673	0.534155	4.14997	3.32515e-05	0.000535634	3	25480378	26386609	-	protein_coding	Nlgn1	13422	TRUE
ENSMUSG00000034112	199.317	2.19718	0.589049	3.73005	0.000191442	0.00238943	8	120426747	120484456	+	protein_coding	Atp2c2	3222	TRUE
ENSMUSG00000045763	5744.41	2.19686	0.31958	6.87422	6.23301e-12	4.70764e-10	15	25363362	25413850	-	protein_coding	Basp1	2009	TRUE
ENSMUSG00000047361	466.624	2.19424	0.513491	4.27319	1.927e-05	0.000333608	1	59555422	59675576	+	protein_coding	Gm973	5484	TRUE
ENSMUSG00000004872	306.354	2.19074	0.490765	4.46394	8.04662e-06	0.000157264	1	78077903	78173771	-	protein_coding	Pax3	6187	TRUE
ENSMUSG00000044365	377.194	2.1884	0.454311	4.81696	1.45762e-06	3.47454e-05	3	133942244	133967922	+	protein_coding	Cxxc4	13401	TRUE
ENSMUSG00000040170	642.794	2.18797	0.406704	5.37977	7.45803e-08	2.40333e-06	1	162701885	162726295	-	protein_coding	Fmo2	5609	TRUE
ENSMUSG00000048216	155.604	2.18534	0.590994	3.69774	0.00021753	0.00265556	6	13834456	13839941	-	protein_coding	Gpr85	4083	TRUE
ENSMUSG00000019852	655.613	2.17865	0.396472	5.49508	3.90531e-08	1.33983e-06	10	18457586	18619697	-	protein_coding	Arfgef3	14579	TRUE
ENSMUSG00000058153	186.04	2.17368	0.56259	3.8637	0.000111683	0.001522	5	112567016	112725051	-	protein_coding	Sez6l	6070	TRUE
ENSMUSG00000032076	4486.06	2.17331	0.321586	6.7581	1.39811e-11	9.77207e-10	9	47441470	47769413	+	protein_coding	Cadm1	11798	TRUE
ENSMUSG00000025959	2375.55	2.16966	0.336938	6.43935	1.19985e-10	7.02833e-09	1	64068605	64161441	-	protein_coding	Klf7	8131	TRUE
ENSMUSG00000028125	281.211	2.16684	0.493188	4.39353	1.11522e-05	0.000209615	3	121838091	121973772	+	protein_coding	Abca4	12022	TRUE
ENSMUSG00000064339	38753.7	2.16441	0.316632	6.83572	8.15932e-12	6.00846e-10	MT	1093	2675	+	Mt_rRNA	mt-Rnr2	1582	TRUE
ENSMUSG00000050822	143.335	2.16434	0.607812	3.56088	0.000369621	0.00407988	5	142678266	142708245	+	protein_coding	Slc29a4	2862	TRUE
ENSMUSG00000038738	1206.74	2.16207	0.368388	5.86899	4.38449e-09	1.79729e-07	7	43959676	44009996	+	protein_coding	Shank1	10514	TRUE
ENSMUSG00000040037	680.039	2.15921	0.400084	5.3969	6.78039e-08	2.20512e-06	3	156267430	157022082	+	protein_coding	Negr1	10506	TRUE
ENSMUSG00000027603	460.355	2.15132	0.524203	4.10399	4.06086e-05	0.000636984	2	155332298	155360157	-	protein_coding	Ggt7	3264	TRUE
ENSMUSG00000004933	234.159	2.1506	0.530392	4.05473	5.01914e-05	0.000762074	10	81088768	81099199	+	protein_coding	Matk	4594	TRUE
ENSMUSG00000006269	223.037	2.15018	0.599481	3.58674	0.000334843	0.00376247	6	83719971	83735837	+	protein_coding	Atp6v1b1	4381	TRUE
ENSMUSG00000004347	360.114	2.14708	0.489945	4.3823	1.17435e-05	0.000219162	6	56046788	56629472	-	protein_coding	Pde1c	20520	TRUE
ENSMUSG00000027500	2292.68	2.14688	0.442797	4.84846	1.24426e-06	3.0254e-05	3	8574419	8626666	+	protein_coding	Stmn2	5602	TRUE
ENSMUSG00000020566	377.054	2.14406	0.480007	4.46673	7.9423e-06	0.000155667	12	17334721	17379360	-	protein_coding	Atp6v1c2	2174	TRUE
ENSMUSG00000026327	628.36	2.13247	0.423707	5.03289	4.83131e-07	1.30135e-05	1	107288927	107308205	+	protein_coding	Serpinb11	2186	TRUE
ENSMUSG00000028488	339.726	2.1294	0.479618	4.43977	9.00536e-06	0.00017321	4	85123362	85557432	+	protein_coding	Sh3gl2	6551	TRUE
ENSMUSG00000023032	276.665	2.12836	0.564257	3.77197	0.000161966	0.00207365	15	100659627	100721849	+	protein_coding	Slc4a8	13021	TRUE
ENSMUSG00000054976	148.548	2.12464	0.599272	3.54536	0.000392071	0.00426943	1	81054666	81319479	+	protein_coding	Nyap2	12508	TRUE
ENSMUSG00000009580	7104.28	2.12454	0.476159	4.46183	8.12641e-06	0.000158373	5	88032887	88042033	+	protein_coding	Odam	1376	TRUE
ENSMUSG00000058135	3378.41	2.12423	0.343312	6.18748	6.11339e-10	3.11239e-08	3	107919570	107925289	-	protein_coding	Gstm1	1473	TRUE
ENSMUSG00000042873	390.565	2.12274	0.463275	4.58202	4.60495e-06	9.70854e-05	6	113145050	113172345	-	protein_coding	Lhfpl4	5813	TRUE
ENSMUSG00000009394	495.114	2.12132	0.466947	4.54295	5.54725e-06	0.00011415	6	115111862	115258967	+	protein_coding	Syn2	7031	TRUE
ENSMUSG00000045761	314.913	2.1209	0.576461	3.67917	0.000233998	0.00281166	17	71980255	72036664	+	protein_coding	Togaram2	5624	TRUE
ENSMUSG00000034813	399.181	2.11883	0.446918	4.74099	2.1268e-06	4.8349e-05	10	119289734	119923166	+	protein_coding	Grip1	8780	TRUE
ENSMUSG00000005360	647.596	2.11862	0.428683	4.94216	7.72633e-07	1.97165e-05	15	8663607	8740248	-	protein_coding	Slc1a3	8537	TRUE
ENSMUSG00000028943	282.632	2.11376	0.496556	4.25684	2.07338e-05	0.000355074	4	152204787	152236828	-	protein_coding	Espn	8272	TRUE
ENSMUSG00000032528	127.964	2.11085	0.629317	3.35419	0.000795972	0.00765492	9	121471781	121502020	+	protein_coding	Vipr1	5800	TRUE
ENSMUSG00000020159	507.454	2.1095	0.526493	4.00671	6.15702e-05	0.0009107	11	33500780	33528959	-	protein_coding	Gabrp	3377	TRUE
ENSMUSG00000042258	390.642	2.10747	0.553726	3.80599	0.000141241	0.0018467	13	116434816	116446225	-	protein_coding	Isl1	3959	TRUE
ENSMUSG00000092083	146.119	2.10718	0.612841	3.43838	0.000585207	0.0059411	1	15357477	15793974	+	protein_coding	Kcnb2	15165	TRUE
ENSMUSG00000022240	623.008	2.09607	0.403424	5.1957	2.03946e-07	5.95633e-06	15	30172738	31029487	+	protein_coding	Ctnnd2	10316	TRUE
ENSMUSG00000040035	232.384	2.09489	0.527643	3.97028	7.17884e-05	0.00104166	2	118610199	118641774	+	protein_coding	Disp2	9555	TRUE
ENSMUSG00000097571	242.551	2.08777	0.515678	4.04859	5.15267e-05	0.000779568	X	102537157	102609302	+	lncRNA	Jpx	11564	TRUE
ENSMUSG00000053141	201.131	2.08677	0.548467	3.80473	0.00014196	0.00185375	2	161363909	162503067	-	protein_coding	Ptprt	12611	TRUE
ENSMUSG00000029608	185.614	2.08596	0.583425	3.57537	0.00034973	0.0039021	5	121078561	121148155	-	protein_coding	Rph3a	4639	TRUE
ENSMUSG00000030077	830.048	2.08416	0.460417	4.52668	5.99169e-06	0.000122319	6	103487546	103727172	+	protein_coding	Chl1	12293	TRUE
ENSMUSG00000054459	274.497	2.08306	0.568794	3.66224	0.000250018	0.00296953	12	11375242	11486614	-	protein_coding	Vsnl1	1956	TRUE
ENSMUSG00000006345	233.547	2.08213	0.590221	3.52771	0.000419168	0.00450593	10	75397437	75422034	+	protein_coding	Ggt1	3411	TRUE
ENSMUSG00000021198	126.91	2.0735	0.630875	3.2867	0.00101369	0.00929948	12	102915117	103150324	+	protein_coding	Unc79	14265	TRUE
ENSMUSG00000097392	1740.77	2.07156	0.336046	6.1645	7.07067e-10	3.5215e-08	5	104656215	104702073	+	protein_coding	Thoc2l	11101	TRUE
ENSMUSG00000022762	132.928	2.07029	0.631466	3.27854	0.00104345	0.00951146	16	80997584	81423716	+	protein_coding	Ncam2	11330	TRUE
ENSMUSG00000033597	322.417	2.06806	0.484737	4.26636	1.98692e-05	0.000342258	17	24707574	24727645	+	protein_coding	Caskin1	7566	TRUE
ENSMUSG00000083899	132.024	2.0642	0.623883	3.30863	0.000937526	0.00873118	11	77184269	77186724	+	transcribed_processed_pseudogene	Gm12346	2255	TRUE
ENSMUSG00000031428	306.887	2.06183	0.530895	3.88369	0.000102884	0.00141518	X	135893903	135899221	+	protein_coding	Zcchc18	4876	TRUE
ENSMUSG00000032621	3210.74	2.05968	0.323506	6.36675	1.93079e-10	1.07597e-08	13	103875855	103911116	-	protein_coding	Srek1	9293	TRUE
ENSMUSG00000043419	424.839	2.05925	0.440556	4.6742	2.95095e-06	6.50757e-05	11	69231286	69233467	+	protein_coding	Rnf227	2081	TRUE
ENSMUSG00000051439	224.42	2.05912	0.592033	3.47805	0.000505076	0.00523851	18	36858119	36859851	-	protein_coding	Cd14	1732	TRUE
ENSMUSG00000051146	258.499	2.05631	0.519317	3.95964	7.50643e-05	0.00107979	16	20437964	20440037	-	protein_coding	Camk2n2	1291	TRUE
ENSMUSG00000038370	1415.8	2.0561	0.408838	5.02912	4.92742e-07	1.3229e-05	1	171000830	171023837	-	protein_coding	Pcp4l1	1577	TRUE
ENSMUSG00000059708	533.046	2.05143	0.439302	4.66975	3.01572e-06	6.63619e-05	X	35871966	35909048	-	protein_coding	Akap17b	6003	TRUE
ENSMUSG00000020788	1790.7	2.05011	0.346312	5.91983	3.22271e-09	1.36166e-07	11	72851994	72883870	+	protein_coding	Atp2a3	5281	TRUE
ENSMUSG00000019737	179.939	2.04586	0.570986	3.58303	0.000339635	0.00380164	7	30014231	30018471	+	protein_coding	Syne4	2946	TRUE
ENSMUSG00000035504	320.639	2.04386	0.474309	4.30914	1.63894e-05	0.000291071	10	80165786	80172275	+	protein_coding	Reep6	2506	TRUE
ENSMUSG00000024186	289.717	2.04371	0.562436	3.63367	0.000279413	0.00325493	17	26421924	26430298	+	protein_coding	Rgs11	4206	TRUE
ENSMUSG00000057098	4784.14	2.04203	0.308869	6.61132	3.80907e-11	2.46766e-09	11	44508143	44898918	+	protein_coding	Ebf1	9756	TRUE
ENSMUSG00000037126	500.176	2.04172	0.450685	4.53026	5.89116e-06	0.000120625	19	46300525	46315595	-	protein_coding	Psd	7636	TRUE
ENSMUSG00000040543	339.483	2.0414	0.467608	4.36562	1.26762e-05	0.000233993	11	71938353	72026604	-	protein_coding	Pitpnm3	9815	TRUE
ENSMUSG00000027834	229.64	2.04127	0.571095	3.57431	0.000351155	0.00391165	3	75464853	75550802	+	protein_coding	Serpini1	7286	TRUE
ENSMUSG00000062785	237.408	2.03781	0.517868	3.935	8.31963e-05	0.00117575	7	44240087	44254178	+	protein_coding	Kcnc3	5995	TRUE
ENSMUSG00000032177	864.523	2.0367	0.385727	5.28016	1.29069e-07	3.91364e-06	9	21077009	21124544	+	protein_coding	Pde4a	7655	TRUE
ENSMUSG00000019874	741.971	2.02816	0.562742	3.60407	0.000313277	0.00356492	10	57660976	57664546	+	protein_coding	Fabp7	1250	TRUE
ENSMUSG00000006575	525.91	2.02406	0.569726	3.55269	0.000381319	0.00418659	11	102284228	102293381	+	protein_coding	Rundc3a	2941	TRUE
ENSMUSG00000051435	318.497	2.02307	0.55153	3.66811	0.000244346	0.00291392	4	141617748	141742393	-	protein_coding	Fhad1	6141	TRUE
ENSMUSG00000098973	2218.16	2.02222	0.376633	5.3692	7.90866e-08	2.53212e-06	9	110110354	110110477	+	miRNA	Mir6236	123	TRUE
ENSMUSG00000062591	607.496	2.0207	0.402906	5.01531	5.29474e-07	1.40144e-05	17	57387065	57394782	-	protein_coding	Tubb4a	2228	TRUE
ENSMUSG00000022708	6246.17	2.01216	0.31904	6.30691	2.84661e-10	1.5365e-08	16	42696243	43462965	+	protein_coding	Zbtb20	30730	TRUE
ENSMUSG00000040929	420.908	2.00957	0.458569	4.38226	1.17452e-05	0.000219162	19	27739120	27988566	-	protein_coding	Rfx3	11034	TRUE
ENSMUSG00000041235	2419.23	2.00799	0.327283	6.13534	8.49777e-10	4.12272e-08	4	8690405	8867659	+	protein_coding	Chd7	13786	TRUE
ENSMUSG00000028785	179.065	2.00696	0.56494	3.55251	0.000381574	0.00418716	4	129005362	129015829	-	protein_coding	Hpca	2922	TRUE
ENSMUSG00000055421	338.617	2.00642	0.509586	3.93736	8.23824e-05	0.00116665	14	93250845	94128115	-	protein_coding	Pcdh9	6783	TRUE
ENSMUSG00000047230	294.132	2.0018	0.48786	4.10321	4.07449e-05	0.000638389	X	138701576	138712135	+	protein_coding	Cldn2	3325	TRUE
ENSMUSG00000021123	216.596	2.00046	0.595108	3.36151	0.000775163	0.00748272	12	79255687	79269439	+	protein_coding	Rdh12	2967	TRUE
ENSMUSG00000061393	381.754	1.99783	0.456401	4.37737	1.20123e-05	0.000223539	9	119231183	119264061	+	protein_coding	Acvr2b	3928	TRUE
ENSMUSG00000040276	483.327	1.99664	0.430651	4.63632	3.54661e-06	7.64932e-05	17	27874482	27930456	+	protein_coding	Pacsin1	6525	TRUE
ENSMUSG00000069601	4508.52	1.99435	0.365133	5.46198	4.70854e-08	1.58896e-06	10	69234602	69863268	+	protein_coding	Ank3	34838	TRUE
ENSMUSG00000000305	497.074	1.97727	0.426173	4.63958	3.49116e-06	7.54552e-05	2	179084223	179541166	+	protein_coding	Cdh4	7257	TRUE
ENSMUSG00000039542	7135.96	1.97686	0.342964	5.76404	8.21223e-09	3.17093e-07	9	49413435	49710225	-	protein_coding	Ncam1	8664	TRUE
ENSMUSG00000049493	202.601	1.97512	0.604639	3.2666	0.00108846	0.00985201	9	95634694	95727364	-	protein_coding	Pls1	3890	TRUE
ENSMUSG00000022026	246.927	1.97279	0.513429	3.84239	0.000121842	0.00163658	14	80221520	80260579	+	protein_coding	Olfm4	2962	TRUE
ENSMUSG00000039478	435.517	1.96841	0.476408	4.13177	3.5998e-05	0.000575828	8	40760498	40839349	+	protein_coding	Micu3	6153	TRUE
ENSMUSG00000025473	535.922	1.96755	0.578152	3.40318	0.000666074	0.00660913	7	139558844	139572475	-	protein_coding	Adam8	4638	TRUE
ENSMUSG00000022949	736.811	1.9632	0.592363	3.31418	0.000919122	0.00859863	16	92282623	92338131	+	protein_coding	Clic6	3914	TRUE
ENSMUSG00000041268	654.159	1.96131	0.403515	4.86056	1.17055e-06	2.86646e-05	9	54272441	54408910	-	protein_coding	Dmxl2	13285	TRUE
ENSMUSG00000062044	280.613	1.95975	0.540955	3.62276	0.000291477	0.00336881	7	45433161	45453568	+	protein_coding	Lmtk3	5744	TRUE
ENSMUSG00000004263	602.691	1.9585	0.405252	4.8328	1.34625e-06	3.22772e-05	6	124719506	124733487	-	protein_coding	Atn1	4600	TRUE
ENSMUSG00000003452	326.101	1.95783	0.483587	4.04856	5.15326e-05	0.000779568	6	149310383	149464827	+	protein_coding	Bicd1	27373	TRUE
ENSMUSG00000022617	162.231	1.95693	0.582867	3.35742	0.000786738	0.00757318	15	89310562	89314111	-	protein_coding	Chkb	3061	TRUE
ENSMUSG00000030340	470.896	1.94667	0.427559	4.55299	5.28899e-06	0.000109602	6	125297621	125321906	+	protein_coding	Scnn1a	4132	TRUE
ENSMUSG00000041540	275.057	1.94438	0.504102	3.85712	0.000114731	0.00155226	6	143774150	144727703	-	protein_coding	Sox5	14376	TRUE
ENSMUSG00000020205	1806.8	1.93035	0.335427	5.75491	8.66863e-09	3.33467e-07	10	111342146	111344506	+	protein_coding	Phlda1	2205	TRUE
ENSMUSG00000037259	275.894	1.92963	0.500045	3.8589	0.000113898	0.00154373	2	144312476	144369334	-	protein_coding	Dzank1	8262	TRUE
ENSMUSG00000027737	253.656	1.92822	0.535165	3.60304	0.000314514	0.00357693	3	49846974	50398063	-	protein_coding	Slc7a11	13922	TRUE
ENSMUSG00000026587	207.109	1.92724	0.558427	3.4512	0.000558095	0.00570802	1	158189842	158519351	+	protein_coding	Astn1	9839	TRUE
ENSMUSG00000059493	715.042	1.92605	0.388413	4.95876	7.0944e-07	1.82621e-05	X	160616291	160942726	-	protein_coding	Nhs	8805	TRUE
ENSMUSG00000053025	306.359	1.92601	0.534968	3.60023	0.000317933	0.0036019	7	74764641	74959010	-	protein_coding	Sv2b	8381	TRUE
ENSMUSG00000061080	434.685	1.92337	0.436252	4.40886	1.03915e-05	0.000196391	16	39804722	42002042	+	protein_coding	Lsamp	17213	TRUE
ENSMUSG00000004187	392.699	1.92247	0.44857	4.28577	1.82108e-05	0.000318481	15	76544057	76552396	+	protein_coding	Kifc2	3932	TRUE
ENSMUSG00000042784	382.216	1.91764	0.519656	3.69021	0.000224067	0.00271767	3	89136363	89140688	+	protein_coding	Muc1	2346	TRUE
ENSMUSG00000020684	265.139	1.91713	0.510248	3.75726	0.000171787	0.00218243	11	83299962	83311865	+	protein_coding	Rasl10b	4010	TRUE
ENSMUSG00000020333	493.284	1.91632	0.560246	3.4205	0.000625053	0.00626542	11	54194623	54255582	+	protein_coding	Acsl6	9914	TRUE
ENSMUSG00000029168	956.882	1.91499	0.415742	4.6062	4.1009e-06	8.72616e-05	5	30868907	30956719	+	protein_coding	Dpysl5	7376	TRUE
ENSMUSG00000074715	163.18	1.91121	0.580707	3.29118	0.000997683	0.0091776	13	120085354	120115895	+	protein_coding	Ccl28	4844	TRUE
ENSMUSG00000046982	3739.89	1.90876	0.314643	6.06641	1.30802e-09	6.08806e-08	18	84029751	84105831	-	protein_coding	Tshz1	5848	TRUE
ENSMUSG00000064354	1857.05	1.90698	0.337578	5.64901	1.61372e-08	5.97365e-07	MT	7012	7696	+	protein_coding	mt-Co2	684	TRUE
ENSMUSG00000042808	650.058	1.90626	0.396546	4.80717	1.53082e-06	3.62804e-05	12	76839106	76842273	-	protein_coding	Gpx2	3167	TRUE
ENSMUSG00000064360	413.468	1.90087	0.455897	4.1695	3.05264e-05	0.000497568	MT	9458	9806	+	protein_coding	mt-Nd3	348	TRUE
ENSMUSG00000022619	547.731	1.90056	0.545972	3.48105	0.000499455	0.00519545	15	89338115	89348671	+	protein_coding	Mapk8ip2	5700	TRUE
ENSMUSG00000049811	378.553	1.8991	0.487643	3.89444	9.84239e-05	0.00136019	11	22957530	22980788	+	protein_coding	Fam161a	4396	TRUE
ENSMUSG00000102070	1222.3	1.88836	0.364023	5.18748	2.13156e-07	6.19898e-06	1	24653965	24654646	-	unprocessed_pseudogene	Gm28661	681	TRUE
ENSMUSG00000058624	726.914	1.88743	0.44323	4.25835	2.05945e-05	0.000353277	19	21368670	21450809	-	protein_coding	Gda	6235	TRUE
ENSMUSG00000075602	1752.62	1.88742	0.338757	5.57161	2.52394e-08	9.01927e-07	15	74866725	74869880	-	protein_coding	Ly6a	1205	TRUE
ENSMUSG00000025813	1792.33	1.88636	0.339323	5.55918	2.71038e-08	9.60229e-07	7	81250228	81357275	-	protein_coding	Homer2	12621	TRUE
ENSMUSG00000061414	238.778	1.8859	0.550613	3.4251	0.000614576	0.00618446	6	127538300	127651211	+	protein_coding	Cracr2a	7824	TRUE
ENSMUSG00000022415	586.326	1.88284	0.421888	4.4629	8.08576e-06	0.00015773	15	79975534	80003702	+	protein_coding	Syngr1	4808	TRUE
ENSMUSG00000050640	222.482	1.88263	0.555141	3.39127	0.000695693	0.00685355	5	100225730	100307667	-	protein_coding	Tmem150c	5555	TRUE
ENSMUSG00000072640	498.269	1.88172	0.422727	4.45138	8.53207e-06	0.000165341	11	78717409	78737696	+	protein_coding	Lyrm9	8146	TRUE
ENSMUSG00000047907	3149.45	1.88118	0.31713	5.93188	2.99487e-09	1.2706e-07	2	169474932	169913736	+	protein_coding	Tshz2	7781	TRUE
ENSMUSG00000052707	4559.61	1.88027	0.331345	5.67466	1.38964e-08	5.20963e-07	7	122723107	122794519	+	protein_coding	Tnrc6a	12706	TRUE
ENSMUSG00000120369	457.268	1.87957	0.434725	4.32359	1.53513e-05	0.000275722	2	26527179	26530295	-	lncRNA	NA	3116	TRUE
ENSMUSG00000028354	257.686	1.87478	0.528794	3.54538	0.000392041	0.00426943	1	174329390	174650295	+	protein_coding	Fmn2	7960	TRUE
ENSMUSG00000042766	218.395	1.86979	0.537849	3.47643	0.000508138	0.00526762	3	89141483	89153616	-	protein_coding	Trim46	3792	TRUE
ENSMUSG00000037624	978.142	1.86899	0.386165	4.83986	1.29928e-06	3.13207e-05	1	188940126	189134470	-	protein_coding	Kcnk2	4943	TRUE
ENSMUSG00000030134	248.421	1.86837	0.517677	3.60914	0.000307215	0.00351719	6	117988398	118068507	+	protein_coding	Rasgef1a	3355	TRUE
ENSMUSG00000064357	965.049	1.86796	0.369751	5.05193	4.3736e-07	1.1897e-05	MT	7926	8607	+	protein_coding	mt-Atp6	681	TRUE
ENSMUSG00000051098	473.31	1.86545	0.438737	4.25186	2.12006e-05	0.000361568	13	81859459	81901394	+	protein_coding	Mblac2	3957	TRUE
ENSMUSG00000092274	8126.74	1.86351	0.342847	5.43538	5.46791e-08	1.81259e-06	19	5874735	5895898	-	lncRNA	Neat1	21163	TRUE
ENSMUSG00000056222	602.841	1.86039	0.540576	3.4415	0.000578498	0.00588168	13	57569007	58056146	-	protein_coding	Spock1	8365	TRUE
ENSMUSG00000024140	4906.24	1.85876	0.309544	6.00483	1.9153e-09	8.67945e-08	17	87061127	87140838	+	protein_coding	Epas1	5590	TRUE
ENSMUSG00000025892	187.885	1.85619	0.563758	3.29252	0.000992922	0.00915202	9	4417895	4796234	-	protein_coding	Gria4	6305	TRUE
ENSMUSG00000019971	505.37	1.85347	0.422197	4.39006	1.13317e-05	0.000212602	10	100323419	100410702	+	protein_coding	Cep290	11617	TRUE
ENSMUSG00000028519	183.153	1.85273	0.562837	3.29176	0.000995611	0.0091727	4	103476555	104602041	+	protein_coding	Dab1	7908	TRUE
ENSMUSG00000021379	3127.11	1.8487	0.367883	5.02525	5.02789e-07	1.34114e-05	13	48414703	48419502	+	protein_coding	Id4	3849	TRUE
ENSMUSG00000009418	3492.18	1.84774	0.364637	5.06734	4.03415e-07	1.11665e-05	1	135362317	135615843	-	protein_coding	Nav1	18814	TRUE
ENSMUSG00000055436	7047.03	1.84485	0.303517	6.07823	1.2152e-09	5.68166e-08	3	157716109	157742276	-	protein_coding	Srsf11	8446	TRUE
ENSMUSG00000047842	254.535	1.83909	0.516574	3.56017	0.000370609	0.00408641	13	52658415	52685315	-	protein_coding	Diras2	4786	TRUE
ENSMUSG00000073643	669.575	1.83748	0.394585	4.65675	3.21244e-06	7.01667e-05	1	79679978	79753860	-	protein_coding	Wdfy1	6488	TRUE
ENSMUSG00000021007	320.448	1.8273	0.480939	3.79945	0.000145019	0.00188653	12	98594415	98636074	+	protein_coding	Spata7	10088	TRUE
ENSMUSG00000100862	1160.63	1.82601	0.359194	5.08362	3.70299e-07	1.03039e-05	1	24653054	24653732	-	unprocessed_pseudogene	Gm10925	678	TRUE
ENSMUSG00000033004	4084.19	1.82576	0.322203	5.66648	1.45757e-08	5.43464e-07	14	103350846	103584250	-	protein_coding	Mycbp2	19364	TRUE
ENSMUSG00000083863	1738.58	1.82236	0.338982	5.376	7.61608e-08	2.44224e-06	2	22477302	22477974	-	unprocessed_pseudogene	Gm13341	672	TRUE
ENSMUSG00000032726	358.282	1.8202	0.493791	3.68617	0.000227651	0.00275466	4	123206437	123237045	-	protein_coding	Bmp8a	2405	TRUE
ENSMUSG00000086370	243.66	1.8187	0.54151	3.35858	0.000783448	0.00754856	X	102604512	102667396	-	lncRNA	Ftx	12258	TRUE
ENSMUSG00000030806	396.396	1.81715	0.474631	3.82855	0.000128902	0.00171115	7	127403071	127423721	-	protein_coding	Stx1b	4802	TRUE
ENSMUSG00000056476	432.942	1.81671	0.444904	4.08339	4.43841e-05	0.000686538	3	58913245	59226103	+	protein_coding	Med12l	12763	TRUE
ENSMUSG00000083992	972.149	1.81611	0.535231	3.39313	0.000690986	0.00681695	11	86521253	86521852	-	processed_pseudogene	Gm11478	599	TRUE
ENSMUSG00000020953	484.839	1.81209	0.495654	3.65595	0.000256229	0.00303457	12	51640123	51652554	+	protein_coding	Coch	2998	TRUE
ENSMUSG00000087403	350.201	1.81096	0.462708	3.91382	9.08479e-05	0.00127082	X	151077823	151110491	-	protein_coding	Kantr	5089	TRUE
ENSMUSG00000057716	277.52	1.80953	0.528795	3.42199	0.000621642	0.00624033	6	39848394	40232084	+	protein_coding	Tmem178b	11539	TRUE
ENSMUSG00000028613	346.237	1.80724	0.465251	3.88445	0.000102561	0.00141263	4	107659065	107734037	+	protein_coding	Lrp8	12689	TRUE
ENSMUSG00000062380	2130.31	1.79079	0.422481	4.23875	2.24764e-05	0.000379869	8	124138162	124148754	+	protein_coding	Tubb3	1868	TRUE
ENSMUSG00000085741	244.986	1.7889	0.511972	3.49414	0.000475585	0.00499534	2	156685044	156704926	-	lncRNA	5430405H02Rik	6903	TRUE
ENSMUSG00000000861	1276.95	1.78839	0.362368	4.9353	8.00286e-07	2.02716e-05	11	24028055	24124123	+	protein_coding	Bcl11a	13175	TRUE
ENSMUSG00000037996	309.249	1.7873	0.505047	3.53888	0.000401835	0.0043516	4	86901360	87148714	-	protein_coding	Slc24a2	12217	TRUE
ENSMUSG00000010066	220.183	1.77437	0.531157	3.34058	0.000836049	0.00794767	9	107276810	107406542	+	protein_coding	Cacna2d2	7947	TRUE
ENSMUSG00000086324	406.102	1.77003	0.476358	3.71575	0.000202603	0.00250448	16	35787120	35803616	-	lncRNA	Gm15564	1197	TRUE
ENSMUSG00000054580	290.605	1.76719	0.487128	3.62777	0.000285881	0.00331902	2	60247886	60383652	-	protein_coding	Pla2r1	9618	TRUE
ENSMUSG00000038248	1560.14	1.76218	0.36587	4.81639	1.46177e-06	3.47775e-05	10	42878495	43050526	-	protein_coding	Sobp	5529	TRUE
ENSMUSG00000022701	410.538	1.76142	0.480177	3.66828	0.000244183	0.00291366	16	43710162	43784677	+	protein_coding	Ccdc191	4230	TRUE
ENSMUSG00000022211	323.509	1.76015	0.48511	3.62835	0.000285239	0.00331344	14	55728107	55745729	+	protein_coding	Carmil3	6457	TRUE
ENSMUSG00000030067	4034.28	1.75837	0.315237	5.57792	2.43413e-08	8.77434e-07	6	98902298	99499682	-	protein_coding	Foxp1	13751	TRUE
ENSMUSG00000026987	2208.61	1.75645	0.332297	5.28579	1.25163e-07	3.8233e-06	2	59729706	60040183	-	protein_coding	Baz2b	17604	TRUE
ENSMUSG00000044667	621.74	1.75348	0.402158	4.36018	1.29953e-05	0.000238924	3	117112787	117154525	-	protein_coding	Plppr4	7144	TRUE
ENSMUSG00000024483	2194.47	1.75116	0.33963	5.15609	2.52166e-07	7.23143e-06	18	36693039	36791966	+	protein_coding	Ankhd1	9234	TRUE
ENSMUSG00000074489	343.121	1.74309	0.465038	3.74828	0.000178051	0.00224953	3	88275922	88280050	-	protein_coding	Bglap3	2629	TRUE
ENSMUSG00000034730	351.857	1.74153	0.485105	3.59001	0.000330671	0.00372574	15	74388043	74461314	+	protein_coding	Adgrb1	7222	TRUE
ENSMUSG00000040724	1053.95	1.74098	0.40903	4.25637	2.07775e-05	0.000355528	3	107008461	107022321	+	protein_coding	Kcna2	11906	TRUE
ENSMUSG00000043991	2233.42	1.73923	0.327319	5.31358	1.07494e-07	3.33298e-06	18	36414149	36425588	+	protein_coding	Pura	5957	TRUE
ENSMUSG00000044788	241.608	1.73118	0.514097	3.36741	0.000758765	0.00735196	11	115170447	115188489	-	protein_coding	Fads6	6653	TRUE
ENSMUSG00000034656	380.355	1.72737	0.473269	3.64987	0.00026237	0.00308576	8	85065267	85366875	+	protein_coding	Cacna1a	12310	TRUE
ENSMUSG00000024639	4927.06	1.72609	0.311983	5.53265	3.15436e-08	1.10237e-06	19	16110194	16364827	+	protein_coding	Gnaq	6185	TRUE
ENSMUSG00000025993	1658.62	1.72185	0.338051	5.09348	3.51543e-07	9.80848e-06	1	45947227	45965683	-	protein_coding	Slc40a1	9000	TRUE
ENSMUSG00000041986	297.908	1.72086	0.488919	3.51971	0.000432013	0.00461777	9	53818740	53882585	-	protein_coding	Elmod1	4434	TRUE
ENSMUSG00000028528	379.297	1.71954	0.48716	3.52973	0.000415987	0.00447664	4	101353827	101499996	+	protein_coding	Dnajc6	5926	TRUE
ENSMUSG00000021196	1553.94	1.71831	0.382794	4.48885	7.16096e-06	0.000142848	13	6629803	6698813	-	protein_coding	Pfkp	13401	TRUE
ENSMUSG00000034171	336.026	1.71787	0.476275	3.60689	0.000309894	0.00353413	4	115824341	115875123	-	protein_coding	Faah	7834	TRUE
ENSMUSG00000053825	273.34	1.71013	0.49597	3.44805	0.00056465	0.00576363	10	106306199	106771813	+	protein_coding	Ppfia2	10903	TRUE
ENSMUSG00000030096	5311.23	1.7068	0.339138	5.03277	4.83456e-07	1.30135e-05	6	91661033	91736047	+	protein_coding	Slc6a6	8457	TRUE
ENSMUSG00000101249	994.198	1.70266	0.378305	4.50076	6.77113e-06	0.000136076	1	24654786	24655278	-	unprocessed_pseudogene	Gm29216	492	TRUE
ENSMUSG00000026163	249.527	1.69296	0.517841	3.26927	0.00107826	0.00978793	1	83231859	83385921	-	protein_coding	Sphkap	9602	TRUE
ENSMUSG00000031778	492.925	1.68986	0.428924	3.93977	8.15599e-05	0.00115659	8	95498636	95509055	+	protein_coding	Cx3cl1	3930	TRUE
ENSMUSG00000074657	979.078	1.68978	0.377727	4.47356	7.69287e-06	0.000151644	10	127061564	127099217	-	protein_coding	Kif5a	6990	TRUE
ENSMUSG00000049100	446.573	1.68756	0.505811	3.33634	0.000848896	0.00803644	3	45332832	45390058	+	protein_coding	Pcdh10	15888	TRUE
ENSMUSG00000048644	785.934	1.68274	0.393515	4.27617	1.90139e-05	0.000330841	8	4307659	4309274	-	protein_coding	Ctxn1	1212	TRUE
ENSMUSG00000031028	520.655	1.6676	0.416831	4.00066	6.31672e-05	0.000931648	7	108549544	108633667	+	protein_coding	Tub	8391	TRUE
ENSMUSG00000036030	324.814	1.6633	0.472277	3.52187	0.000428516	0.00458753	9	72714155	72824573	+	protein_coding	Prtg	9158	TRUE
ENSMUSG00000028248	3895.68	1.65723	0.32982	5.02464	5.04387e-07	1.34366e-05	4	21847582	21876475	+	protein_coding	Pnisr	10187	TRUE
ENSMUSG00000025997	459.64	1.65481	0.431345	3.8364	0.000124854	0.00166733	1	69570372	69726404	-	protein_coding	Ikzf2	11613	TRUE
ENSMUSG00000022053	1399	1.65304	0.361905	4.56761	4.93311e-06	0.00010337	14	67470740	67668367	+	protein_coding	Ebf2	6928	TRUE
ENSMUSG00000064043	600.286	1.64489	0.418989	3.92584	8.64261e-05	0.00121806	17	47451800	47672883	+	protein_coding	Trerf1	9069	TRUE
ENSMUSG00000033676	279.842	1.64345	0.493824	3.32802	0.000874668	0.00824635	7	57069439	57478550	+	protein_coding	Gabrb3	6542	TRUE
ENSMUSG00000073418	327.379	1.64004	0.470872	3.48299	0.000495848	0.00516358	17	34947353	34962856	-	protein_coding	C4b	5695	TRUE
ENSMUSG00000091712	299.477	1.63922	0.482881	3.39466	0.000687138	0.00679212	16	4964972	5005135	+	protein_coding	Sec14l5	5740	TRUE
ENSMUSG00000018395	1368.49	1.63626	0.355752	4.59943	4.23648e-06	8.99608e-05	11	53458205	53492794	+	protein_coding	Kif3a	3586	TRUE
ENSMUSG00000054619	1355.46	1.63606	0.350495	4.66785	3.04363e-06	6.68334e-05	15	100202020	100226543	+	protein_coding	Mettl7a1	2595	TRUE
ENSMUSG00000006930	812.011	1.63604	0.442632	3.69616	0.000218883	0.00266419	11	100238152	100246954	-	protein_coding	Hap1	3766	TRUE
ENSMUSG00000029055	474.89	1.63521	0.428742	3.81398	0.000136748	0.00179365	4	155067571	155141241	-	protein_coding	Plch2	8112	TRUE
ENSMUSG00000058503	1773.62	1.61771	0.350687	4.61297	3.96949e-06	8.464e-05	5	3593832	3620238	+	protein_coding	Fam133b	7398	TRUE
ENSMUSG00000028634	620.704	1.61214	0.415184	3.88295	0.000103195	0.00141852	4	119590980	119995242	+	protein_coding	Hivep3	17627	TRUE
ENSMUSG00000037887	1409.74	1.61117	0.370086	4.35348	1.33991e-05	0.000244708	7	141633226	141649580	-	protein_coding	Dusp8	4870	TRUE
ENSMUSG00000032253	3634.24	1.60846	0.314692	5.11123	3.20075e-07	9.01588e-06	9	82748211	82857569	-	protein_coding	Phip	33312	TRUE
ENSMUSG00000106874	647.152	1.60633	0.396995	4.04623	5.205e-05	0.000785665	6	18842932	18848532	-	lncRNA	Gm20186	5600	TRUE
ENSMUSG00000021733	1057.32	1.60464	0.368547	4.35396	1.337e-05	0.000244393	14	7669822	7767484	-	protein_coding	Slc4a7	15201	TRUE
ENSMUSG00000074207	1194.44	1.60069	0.451497	3.5453	0.000392162	0.00426943	3	137966751	137996459	+	protein_coding	Adh1	2233	TRUE
ENSMUSG00000024500	406.256	1.59542	0.474834	3.35995	0.000779563	0.00751464	18	42770496	43216192	-	protein_coding	Ppp2r2b	4035	TRUE
ENSMUSG00000002028	2413.75	1.59331	0.362633	4.39371	1.11432e-05	0.000209615	9	44714651	44792594	-	protein_coding	Kmt2a	16670	TRUE
ENSMUSG00000046447	2766.89	1.59242	0.32898	4.84047	1.2953e-06	3.12737e-05	4	138181624	138187434	+	protein_coding	Camk2n1	4444	TRUE
ENSMUSG00000062257	304.143	1.58846	0.483329	3.2865	0.0010144	0.00929948	9	27702070	28836706	+	protein_coding	Opcml	14519	TRUE
ENSMUSG00000029372	652.106	1.58837	0.444364	3.57448	0.000350931	0.00391126	5	90916376	90917922	+	protein_coding	Ppbp	1083	TRUE
ENSMUSG00000031438	710.685	1.58798	0.393459	4.03595	5.43818e-05	0.000817273	X	138464064	138573894	+	protein_coding	Rnf128	3463	TRUE
ENSMUSG00000026797	1387.17	1.58525	0.348615	4.5473	5.43386e-06	0.000111929	2	32677613	32737257	-	protein_coding	Stxbp1	4997	TRUE
ENSMUSG00000026915	1224.83	1.58303	0.373271	4.24096	2.22569e-05	0.000378019	2	37373239	37593871	-	protein_coding	Strbp	18616	TRUE
ENSMUSG00000035649	874.118	1.58126	0.379283	4.16908	3.05829e-05	0.000498095	4	44755876	44932215	+	protein_coding	Zcchc7	9612	TRUE
ENSMUSG00000029004	5025.51	1.57882	0.350679	4.50218	6.726e-06	0.000135301	5	23639438	23709233	+	protein_coding	Kmt2e	10444	TRUE
ENSMUSG00000054640	946.382	1.57693	0.382278	4.1251	3.70577e-05	0.000590033	17	81680533	82045806	-	protein_coding	Slc8a1	18807	TRUE
ENSMUSG00000028128	1311.96	1.57169	0.351455	4.47197	7.75023e-06	0.000152337	3	121517185	121528697	+	protein_coding	F3	2527	TRUE
ENSMUSG00000070780	535.95	1.57028	0.414707	3.78649	0.00015279	0.0019764	5	66173891	66330461	-	protein_coding	Rbm47	7163	TRUE
ENSMUSG00000035545	3861.53	1.56609	0.358828	4.36445	1.27445e-05	0.000234833	7	4140037	4151176	+	protein_coding	Leng8	6395	TRUE
ENSMUSG00000037541	401.343	1.56323	0.446974	3.49736	0.000469888	0.0049457	7	143555664	143978231	+	protein_coding	Shank2	11137	TRUE
ENSMUSG00000038860	416.875	1.55794	0.445425	3.49764	0.000469387	0.00494294	2	32876235	33021666	-	protein_coding	Garnl3	12352	TRUE
ENSMUSG00000047261	1624.81	1.54964	0.359375	4.31205	1.6175e-05	0.000287759	16	42068804	42161014	-	protein_coding	Gap43	1523	TRUE
ENSMUSG00000024426	519.405	1.54755	0.416463	3.71594	0.000202451	0.0025041	17	36208486	36220967	-	protein_coding	Atat1	4586	TRUE
ENSMUSG00000076431	9451.34	1.54519	0.305762	5.05356	4.33642e-07	1.18271e-05	13	29132901	29137696	-	protein_coding	Sox4	4795	TRUE
ENSMUSG00000002107	5272.23	1.53789	0.315496	4.87451	1.09076e-06	2.67743e-05	2	6544504	7514374	-	protein_coding	Celf2	25884	TRUE
ENSMUSG00000032373	1183.43	1.53528	0.40482	3.7925	0.000149137	0.00193362	9	66620967	66674127	+	protein_coding	Car12	7597	TRUE
ENSMUSG00000022048	2743.3	1.52702	0.320781	4.76033	1.9328e-06	4.45278e-05	14	67040312	67106137	-	protein_coding	Dpysl2	4520	TRUE
ENSMUSG00000024851	669.778	1.52146	0.393653	3.86498	0.000111098	0.00151663	19	4149997	4163965	+	protein_coding	Pitpnm1	7030	TRUE
ENSMUSG00000007207	469.043	1.52128	0.437235	3.47932	0.000502691	0.00521959	5	135052335	135079954	+	protein_coding	Stx1a	2666	TRUE
ENSMUSG00000045038	1573.29	1.51881	0.340716	4.4577	8.28448e-06	0.000161301	17	86475212	86965347	+	protein_coding	Prkce	7261	TRUE
ENSMUSG00000025927	767.408	1.51151	0.451777	3.34569	0.000820771	0.00785471	1	19279137	19308800	+	protein_coding	Tfap2b	6338	TRUE
ENSMUSG00000038056	2271.1	1.50952	0.355675	4.24409	2.19481e-05	0.000373389	5	25476795	25703781	-	protein_coding	Kmt2c	20291	TRUE
ENSMUSG00000021950	2209.28	1.50149	0.365547	4.10752	3.99934e-05	0.000629965	14	33807937	33822528	+	protein_coding	Anxa8	1880	TRUE
ENSMUSG00000028565	5318.21	1.50006	0.31424	4.77362	1.80947e-06	4.19208e-05	4	97660970	98007111	+	protein_coding	Nfia	10891	TRUE
ENSMUSG00000026303	458.891	1.49689	0.431681	3.46758	0.000525168	0.00542507	1	90842806	90878864	+	protein_coding	Mlph	5357	TRUE
ENSMUSG00000029389	558.627	1.49064	0.412965	3.6096	0.000306664	0.00351284	5	124690926	124707723	+	protein_coding	Ddx55	5300	TRUE
ENSMUSG00000064368	2681.99	1.48893	0.3515	4.23593	2.27606e-05	0.000383416	MT	13551	14070	-	protein_coding	mt-Nd6	519	TRUE
ENSMUSG00000064358	1193.59	1.48741	0.377863	3.93638	8.27201e-05	0.00117044	MT	8606	9390	+	protein_coding	mt-Co3	784	TRUE
ENSMUSG00000035569	7569.31	1.48384	0.325408	4.55994	5.11676e-06	0.000106568	8	123610560	123769016	-	protein_coding	Ankrd11	16580	TRUE
ENSMUSG00000004267	660.059	1.48378	0.406798	3.64746	0.00026485	0.00310796	6	124737015	124746636	-	protein_coding	Eno2	4705	TRUE
ENSMUSG00000027309	1647.64	1.48177	0.337789	4.38668	1.15095e-05	0.000215741	2	130548119	130748326	-	protein_coding	Dnaaf9	10659	TRUE
ENSMUSG00000024843	1089.1	1.47126	0.372989	3.94452	7.99596e-05	0.00113703	19	3901772	3944369	+	protein_coding	Chka	12024	TRUE
ENSMUSG00000047193	646.63	1.46641	0.396185	3.70134	0.000214465	0.00262592	9	6928502	7184446	-	protein_coding	Dync2h1	16348	TRUE
ENSMUSG00000024897	702.473	1.46346	0.38974	3.75498	0.000173357	0.0021995	19	23736250	23926960	+	protein_coding	Apba1	6885	TRUE
ENSMUSG00000029470	914.14	1.46149	0.39363	3.71284	0.000204943	0.00252735	5	122845606	122867801	+	protein_coding	P2rx4	7025	TRUE
ENSMUSG00000048388	1233.83	1.45995	0.355541	4.10626	4.02111e-05	0.000632428	2	83642979	83713830	+	protein_coding	Fam171b	5744	TRUE
ENSMUSG00000014074	1746.42	1.45956	0.338773	4.30838	1.64452e-05	0.000291811	16	32096276	32120252	+	protein_coding	Rnf168	4462	TRUE
ENSMUSG00000021268	38511.1	1.45767	0.39235	3.71524	0.000203009	0.00250649	12	109506878	109538165	+	lncRNA	Meg3	19071	TRUE
ENSMUSG00000026576	5673.95	1.45201	0.354449	4.09652	4.19405e-05	0.000654138	1	164264677	164285924	-	protein_coding	Atp1b1	3081	TRUE
ENSMUSG00000034390	2204.6	1.45101	0.342439	4.23728	2.26244e-05	0.000382058	8	117983802	118186169	+	protein_coding	Cmip	6495	TRUE
ENSMUSG00000072501	2123.27	1.44645	0.328414	4.40436	1.06098e-05	0.00020015	15	66449408	66519825	+	protein_coding	Phf20l1	17447	TRUE
ENSMUSG00000020886	1223.89	1.44238	0.354085	4.07354	4.63032e-05	0.000710891	11	69907767	69938348	+	protein_coding	Dlg4	13251	TRUE
ENSMUSG00000008206	1498.59	1.4414	0.350747	4.10952	3.96487e-05	0.000626449	8	4543025	4581680	+	protein_coding	Cers4	12264	TRUE
ENSMUSG00000019996	650.973	1.43871	0.396916	3.62473	0.000289265	0.00335264	10	20024216	20157336	+	protein_coding	Map7	7935	TRUE
ENSMUSG00000027210	982.072	1.43767	0.374722	3.83662	0.000124739	0.00166688	2	115693544	115896320	-	protein_coding	Meis2	12043	TRUE
ENSMUSG00000028456	639.084	1.43736	0.409993	3.50582	0.000455208	0.00482319	4	43058952	43264871	+	protein_coding	Unc13b	22746	TRUE
ENSMUSG00000020863	6634.21	1.43618	0.307492	4.67065	3.00254e-06	6.61425e-05	11	94178715	94212814	-	protein_coding	Luc7l3	7278	TRUE
ENSMUSG00000069171	967.249	1.43552	0.428817	3.34762	0.000815088	0.00781325	13	78337091	78347876	-	protein_coding	Nr2f1	5093	TRUE
ENSMUSG00000037475	3696.16	1.43385	0.31529	4.54774	5.42263e-06	0.000111809	X	40883867	41009551	-	protein_coding	Thoc2	12666	TRUE
ENSMUSG00000022521	2722.29	1.43058	0.339021	4.21974	2.44588e-05	0.000408024	16	3899191	4031861	-	protein_coding	Crebbp	13540	TRUE
ENSMUSG00000036572	1499.75	1.42874	0.343035	4.16498	3.11374e-05	0.000505927	X	36355330	36373975	-	protein_coding	Upf3b	3999	TRUE
ENSMUSG00000028484	5253.23	1.4198	0.326452	4.34917	1.36654e-05	0.00024891	4	83373916	83404696	-	protein_coding	Psip1	5082	TRUE
ENSMUSG00000052062	1200.97	1.41591	0.383527	3.69182	0.000222659	0.00270537	1	61677982	62681443	+	protein_coding	Pard3b	13153	TRUE
ENSMUSG00000042050	764.073	1.41328	0.392495	3.60074	0.000317308	0.00360018	12	116169881	116226642	-	protein_coding	Dync2i1	8110	TRUE
ENSMUSG00000014602	1462.33	1.40787	0.355703	3.958	7.55789e-05	0.00108445	1	92943185	93029673	-	protein_coding	Kif1a	9330	TRUE
ENSMUSG00000044986	1066.01	1.40584	0.419077	3.3546	0.000794786	0.00764708	15	78283755	78290107	-	protein_coding	Tst	3163	TRUE
ENSMUSG00000021728	1628.94	1.40454	0.353025	3.9786	6.93231e-05	0.00100873	13	117345071	117410951	+	protein_coding	Emb	6906	TRUE
ENSMUSG00000000416	465.805	1.40431	0.427518	3.28481	0.00102052	0.00933544	6	18366476	18514842	-	protein_coding	Cttnbp2	8829	TRUE
ENSMUSG00000101111	876.595	1.39507	0.380639	3.66509	0.000247254	0.00294009	1	24652269	24653052	-	unprocessed_pseudogene	Gm28437	783	TRUE
ENSMUSG00000107881	903.885	1.38521	0.374766	3.6962	0.000218848	0.00266419	6	5216257	5220486	-	TEC	Gm44250	4229	TRUE
ENSMUSG00000035021	1484.97	1.3834	0.346991	3.98686	6.69536e-05	0.000977918	12	54939773	55061133	-	protein_coding	Baz1a	7159	TRUE
ENSMUSG00000049606	1575.71	1.38219	0.343286	4.02634	5.66508e-05	0.000846437	5	106764604	106845153	-	protein_coding	Zfp644	14001	TRUE
ENSMUSG00000093661	962.875	1.37966	0.374623	3.68279	0.000230695	0.00278169	6	99602095	99643732	-	protein_coding	Eif4e3	2515	TRUE
ENSMUSG00000026442	535.115	1.37593	0.414395	3.32033	0.000899119	0.00843446	1	132492427	132669535	-	protein_coding	Nfasc	14145	TRUE
ENSMUSG00000042851	567.265	1.37429	0.416121	3.30263	0.000957834	0.0088882	2	128809321	128860483	+	protein_coding	Zc3h6	5668	TRUE
ENSMUSG00000074733	829.573	1.3716	0.380881	3.60113	0.000316837	0.00359739	19	61042277	61129278	-	protein_coding	Zfp950	10615	TRUE
ENSMUSG00000028572	629.108	1.36599	0.403264	3.38733	0.000705761	0.00693947	4	95855476	95913650	+	protein_coding	Hook1	8318	TRUE
ENSMUSG00000049313	1253.12	1.36265	0.351878	3.87251	0.000107721	0.00147287	9	41876015	42035593	-	protein_coding	Sorl1	11321	TRUE
ENSMUSG00000036745	563.292	1.35777	0.410159	3.31036	0.000931775	0.00868888	3	146558121	146689764	+	protein_coding	Ttll7	8266	TRUE
ENSMUSG00000048915	1555.95	1.35326	0.345316	3.91889	8.89574e-05	0.00124692	17	62911178	63188312	-	protein_coding	Efna5	4032	TRUE
ENSMUSG00000047205	574.408	1.35268	0.406938	3.32404	0.000887234	0.00834956	11	3845239	3851296	+	protein_coding	Dusp18	4632	TRUE
ENSMUSG00000061232	2417.98	1.34961	0.390474	3.45634	0.00054756	0.00560862	17	34214990	34219321	-	protein_coding	H2-K1	2938	TRUE
ENSMUSG00000020721	2168.8	1.34908	0.342128	3.9432	8.04001e-05	0.0011425	11	107438755	107584652	+	protein_coding	Helz	15044	TRUE
ENSMUSG00000025199	1231.01	1.34775	0.353753	3.80987	0.00013904	0.00182255	19	44061773	44095919	-	protein_coding	Chuk	5087	TRUE
ENSMUSG00000016386	842.662	1.34741	0.381722	3.52982	0.00041585	0.00447664	2	106523613	106698701	+	protein_coding	Mpped2	3425	TRUE
ENSMUSG00000048078	1666.55	1.34718	0.339365	3.9697	7.19624e-05	0.00104199	7	95820452	96560300	+	protein_coding	Tenm4	21021	TRUE
ENSMUSG00000038143	1514.41	1.34671	0.386231	3.48681	0.000488817	0.00511057	8	47633082	47899397	-	protein_coding	Stox2	18735	TRUE
ENSMUSG00000022973	892.268	1.34655	0.408668	3.29497	0.000984324	0.00908089	16	90732979	90808196	-	protein_coding	Synj1	8085	TRUE
ENSMUSG00000045136	3620.77	1.34531	0.320405	4.19878	2.68352e-05	0.000443361	13	34310730	34314449	-	protein_coding	Tubb2b	2294	TRUE
ENSMUSG00000029673	1980.02	1.34248	0.35963	3.73295	0.00018925	0.00236637	5	131466170	132572183	-	protein_coding	Auts2	22884	TRUE
ENSMUSG00000017376	756.842	1.33316	0.394884	3.37607	0.000735298	0.00717516	11	78457993	78588199	-	protein_coding	Nlk	5447	TRUE
ENSMUSG00000015653	593.9	1.3313	0.403817	3.29678	0.000977988	0.00903407	5	5714828	5744578	-	protein_coding	Steap2	12144	TRUE
ENSMUSG00000027340	1128.14	1.33016	0.356293	3.73334	0.000188958	0.00236637	2	131894415	131987028	-	protein_coding	Slc23a2	7951	TRUE
ENSMUSG00000030180	2624.26	1.32916	0.337389	3.93954	8.16384e-05	0.00115691	6	120341084	120421535	+	protein_coding	Kdm5a	14158	TRUE
ENSMUSG00000030428	630.984	1.31808	0.397873	3.31282	0.000923612	0.00863213	7	4122406	4139707	+	protein_coding	Ttyh1	6379	TRUE
ENSMUSG00000025867	2401.41	1.31666	0.329615	3.99455	6.48176e-05	0.000952583	13	54519161	54531730	+	protein_coding	Cplx2	4928	TRUE
ENSMUSG00000020640	1954.16	1.31599	0.364768	3.60774	0.000308881	0.00352843	12	4642637	4763962	+	protein_coding	Itsn2	13579	TRUE
ENSMUSG00000068748	1453.82	1.31442	0.348363	3.77313	0.000161211	0.00206846	6	22875500	23052915	+	protein_coding	Ptprz1	14245	TRUE
ENSMUSG00000042428	1164.8	1.30925	0.35553	3.68254	0.000230921	0.0027828	15	80057921	80099720	+	protein_coding	Mgat3	4665	TRUE
ENSMUSG00000040481	4192.89	1.3087	0.326166	4.01238	6.01084e-05	0.000890996	11	106923906	107022953	-	protein_coding	Bptf	14081	TRUE
ENSMUSG00000028977	1701.18	1.30838	0.358109	3.65357	0.00025862	0.00305587	4	148888885	149039346	+	protein_coding	Casz1	12524	TRUE
ENSMUSG00000055407	671.354	1.30611	0.392563	3.32715	0.000877401	0.00826834	7	98916653	98986344	+	protein_coding	Map6	9152	TRUE
ENSMUSG00000021431	844.518	1.30433	0.390647	3.3389	0.000841122	0.0079775	13	38388913	38411641	+	protein_coding	Snrnp48	10129	TRUE
ENSMUSG00000032525	3333.01	1.30064	0.346566	3.75293	0.000174778	0.00221497	9	121548234	121585909	+	protein_coding	Nktr	21283	TRUE
ENSMUSG00000109336	2488.3	1.29406	0.348283	3.71554	0.000202769	0.00250503	7	28098946	28297569	-	protein_coding	Samd4b	4672	TRUE
ENSMUSG00000068740	1425.37	1.29367	0.381913	3.38735	0.000705701	0.00693947	3	108298166	108323383	-	protein_coding	Celsr2	12028	TRUE
ENSMUSG00000052534	4867.71	1.29145	0.325534	3.96718	7.27289e-05	0.00105014	1	167946932	168259839	-	protein_coding	Pbx1	13844	TRUE
ENSMUSG00000042105	873.577	1.28107	0.372371	3.44032	0.000581037	0.00590167	7	128213051	128298149	+	protein_coding	Inpp5f	8323	TRUE
ENSMUSG00000028086	1907.9	1.27793	0.336773	3.79463	0.000147861	0.00192108	3	84722574	84886505	+	protein_coding	Fbxw7	7046	TRUE
ENSMUSG00000040687	1112.58	1.26837	0.36755	3.45088	0.000558754	0.00571192	2	90967704	91014182	-	protein_coding	Madd	9086	TRUE
ENSMUSG00000106864	1465.58	1.25981	0.344976	3.65186	0.000260345	0.00307097	5	31313348	31337488	-	protein_coding	Gtf3c2	6564	TRUE
ENSMUSG00000053477	12295.1	1.25829	0.299039	4.20776	2.57911e-05	0.00042817	18	69476426	69822150	+	protein_coding	Tcf4	27382	TRUE
ENSMUSG00000029291	1148.4	1.24904	0.378378	3.30105	0.000963241	0.00893033	5	88712898	88799251	+	protein_coding	Rufy3	10214	TRUE
ENSMUSG00000014592	1648.14	1.24877	0.338504	3.68909	0.000225053	0.00272803	4	151001778	151946333	-	protein_coding	Camta1	14570	TRUE
ENSMUSG00000025757	1154.59	1.24837	0.355259	3.51397	0.000441468	0.00469934	3	40699813	40750538	+	protein_coding	Hspa4l	11501	TRUE
ENSMUSG00000029267	1276.4	1.24645	0.349649	3.56486	0.000364057	0.00402709	5	108213539	108256870	+	protein_coding	Mtf2	5698	TRUE
ENSMUSG00000039968	1184.38	1.24573	0.353537	3.52362	0.000425693	0.00456441	5	21098025	21161396	-	protein_coding	Rsbn1l	12676	TRUE
ENSMUSG00000071064	1399.95	1.24387	0.360658	3.4489	0.00056288	0.0057484	8	79755065	79920395	+	protein_coding	Zfp827	11762	TRUE
ENSMUSG00000033499	5797.61	1.23879	0.30789	4.02348	5.73451e-05	0.000854334	13	9143916	9224487	+	protein_coding	Larp4b	8464	TRUE
ENSMUSG00000013033	4013.13	1.23878	0.324331	3.8195	0.00013372	0.0017584	8	84626733	84668583	+	protein_coding	Adgrl1	8587	TRUE
ENSMUSG00000023043	1941.91	1.23302	0.358709	3.43737	0.000587386	0.00595151	15	101936614	101940462	+	protein_coding	Krt18	1437	TRUE
ENSMUSG00000027993	2334.24	1.22856	0.329794	3.72523	0.000195137	0.00243113	3	84067745	84214184	-	protein_coding	Trim2	19751	TRUE
ENSMUSG00000030126	1222.19	1.2246	0.355289	3.44679	0.000567294	0.00578468	6	115995571	116170447	-	protein_coding	Tmcc1	20125	TRUE
ENSMUSG00000024613	1642.96	1.22356	0.356871	3.42858	0.000606741	0.00611456	18	60946826	60982043	-	protein_coding	Tcof1	5266	TRUE
ENSMUSG00000025856	2826.4	1.22117	0.327364	3.73031	0.000191247	0.00238845	5	138961768	138983125	-	protein_coding	Pdgfa	3119	TRUE
ENSMUSG00000024462	1365.17	1.21662	0.347354	3.50255	0.000460835	0.00486781	17	37356857	37385959	+	protein_coding	Gabbr1	7764	TRUE
ENSMUSG00000041483	1265.54	1.21284	0.362568	3.34514	0.000822411	0.00785471	1	136552638	136557791	+	protein_coding	Zfp281	4937	TRUE
ENSMUSG00000010608	9582.41	1.21146	0.300393	4.03291	5.50899e-05	0.000826709	12	83678009	83729897	+	protein_coding	Rbm25	17376	TRUE
ENSMUSG00000060487	1181.66	1.21084	0.354137	3.41912	0.000628245	0.0062913	10	9498679	9550952	-	protein_coding	Samd5	6922	TRUE
ENSMUSG00000061288	1098.56	1.20996	0.37011	3.2692	0.00107853	0.00978793	5	117258193	117413284	+	protein_coding	Taok3	11159	TRUE
ENSMUSG00000032239	1886.87	1.20652	0.358856	3.36212	0.000773463	0.0074733	9	22322342	22381039	-	protein_coding	Rp9	3570	TRUE
ENSMUSG00000026643	1283.88	1.20594	0.349837	3.44714	0.00056655	0.00578015	2	3285248	3329914	+	protein_coding	Nmt2	6556	TRUE
ENSMUSG00000008575	12178.5	1.20289	0.315177	3.81656	0.000135327	0.00177727	4	82208409	82623987	-	protein_coding	Nfib	14957	TRUE
ENSMUSG00000005533	5048.28	1.20206	0.33171	3.62383	0.000290275	0.00335848	7	67602574	67883416	+	protein_coding	Igf1r	16791	TRUE
ENSMUSG00000024002	4300.01	1.19867	0.342835	3.49635	0.000471678	0.00495947	17	32415247	32503696	-	protein_coding	Brd4	9243	TRUE
ENSMUSG00000027160	2059.47	1.19807	0.350389	3.41925	0.000627946	0.0062913	2	109848161	110003705	+	protein_coding	Ccdc34	6558	TRUE
ENSMUSG00000020982	1938.76	1.19323	0.331677	3.59758	0.000321197	0.00363289	12	69357295	69403939	-	protein_coding	Nemf	10549	TRUE
ENSMUSG00000045672	4581.78	1.19074	0.329505	3.61372	0.000301835	0.00346909	4	63132240	63253228	+	protein_coding	Col27a1	13022	TRUE
ENSMUSG00000033863	2026.53	1.18658	0.359881	3.29714	0.000976756	0.00903127	19	23118589	23145498	+	protein_coding	Klf9	4815	TRUE
ENSMUSG00000021236	1194.98	1.18004	0.353281	3.34023	0.000837079	0.00795013	12	84420630	84455803	-	protein_coding	Entpd5	6039	TRUE
ENSMUSG00000064363	66512.5	1.17174	0.295045	3.97139	7.14555e-05	0.00103756	MT	10166	11544	+	protein_coding	mt-Nd4	1378	TRUE
ENSMUSG00000005148	2347.81	1.16878	0.346682	3.37134	0.000748026	0.00725814	14	99536126	99552472	+	protein_coding	Klf5	5201	TRUE
ENSMUSG00000021495	1830.03	1.16629	0.334773	3.48384	0.000494276	0.00515241	13	55687128	55718933	-	protein_coding	Fam193b	11540	TRUE
ENSMUSG00000025571	2714.65	1.15681	0.34861	3.31835	0.000905498	0.00848657	11	117545114	117654265	+	protein_coding	Tnrc6c	12843	TRUE
ENSMUSG00000032212	2867.47	1.15112	0.320388	3.59289	0.000327026	0.00369072	9	70450035	70499516	+	protein_coding	Sltm	11276	TRUE
ENSMUSG00000027012	4630.09	1.14915	0.309163	3.71697	0.000201629	0.00249693	2	71042049	71093647	+	protein_coding	Dync1i2	8280	TRUE
ENSMUSG00000029629	2497.95	1.14552	0.325733	3.51674	0.000436889	0.00466505	6	11907807	12081204	+	protein_coding	Phf14	16040	TRUE
ENSMUSG00000071337	1568.66	1.13883	0.347675	3.27556	0.00105454	0.00959134	6	86381200	86410387	+	protein_coding	Tia1	15750	TRUE
ENSMUSG00000035401	1807.13	1.13478	0.342454	3.31368	0.000920752	0.00860997	7	98236343	98305990	-	protein_coding	Emsy	17256	TRUE
ENSMUSG00000005514	2485.26	1.13208	0.338514	3.34426	0.000825013	0.00786815	5	135698886	135764180	+	protein_coding	Por	4021	TRUE
ENSMUSG00000028266	3040.13	1.113	0.323018	3.44563	0.000569729	0.00580111	3	143894290	143910981	-	protein_coding	Lmo4	3530	TRUE
ENSMUSG00000064345	59985.9	1.06579	0.310075	3.43721	0.000587745	0.00595222	MT	3913	4951	+	protein_coding	mt-Nd2	1038	TRUE
ENSMUSG00000045545	17055.5	1.06251	0.308451	3.44465	0.000571798	0.00581643	11	100093987	100098374	-	protein_coding	Krt14	1758	TRUE
ENSMUSG00000019943	6574.52	1.05548	0.304548	3.46573	0.000528799	0.00545438	10	98750267	98862005	+	protein_coding	Atp2b1	15218	TRUE
ENSMUSG00000026918	5107.84	1.04705	0.316896	3.3041	0.000952828	0.0088537	2	27335590	27397674	-	protein_coding	Brd3	7336	TRUE
ENSMUSG00000028161	7220.04	1.03551	0.303123	3.41614	0.000635152	0.00635738	3	136375884	136643488	+	protein_coding	Ppp3ca	9981	TRUE
ENSMUSG00000027620	9174.64	1.00699	0.301022	3.34522	0.000822177	0.00785471	2	155989158	156022158	-	protein_coding	Rbm39	6946	TRUE

## Sheet: down regulated 0.01 and 2 folds
Gene ID	Base mean	Log FC	STD error	wald stat	P value	P adjusted	Chr location			Strand	Type	Gene symbol	Length	Signficance
ENSMUSG00000036198	3494.14	-5.63295	0.404558	-13.9237	4.54709e-44	1.33938e-40	X	48552821	48589121	+	protein_coding	Arhgap36	3421	TRUE
ENSMUSG00000060180	314.395	-5.53033	0.625016	-8.84829	8.88681e-19	1.60734e-16	11	67212483	67262412	+	protein_coding	Myh13	6180	TRUE
ENSMUSG00000053093	2455.39	-5.02722	0.397995	-12.6314	1.4176e-36	1.5384e-33	14	55208140	55232083	-	protein_coding	Myh7	8616	TRUE
ENSMUSG00000059741	562.99	-5.00193	0.546096	-9.15943	5.21735e-20	1.08663e-17	9	110570928	110598866	+	protein_coding	Myl3	2044	TRUE
ENSMUSG00000037086	951.924	-4.82053	0.436838	-11.035	2.58913e-28	1.18634e-25	X	44179780	44181668	+	protein_coding	Prr32	1110	TRUE
ENSMUSG00000027107	1839.84	-4.71016	0.429663	-10.9625	5.79088e-28	2.54047e-25	2	73393558	73410682	-	protein_coding	Chrna1	4386	TRUE
ENSMUSG00000020908	9130.87	-4.5594	0.429672	-10.6113	2.63921e-26	9.89417e-24	11	66969125	66993117	+	protein_coding	Myh3	6057	TRUE
ENSMUSG00000036855	109.765	-4.52012	0.754599	-5.9901	2.09708e-09	9.42043e-08	18	9278606	9282809	-	protein_coding	Gjd4	2661	TRUE
ENSMUSG00000033737	701.77	-4.45328	0.488351	-9.11902	7.58071e-20	1.54759e-17	X	105463646	105529007	-	protein_coding	Fndc3c1	6315	TRUE
ENSMUSG00000013936	612.403	-4.27721	0.458182	-9.33518	1.00822e-20	2.23533e-18	5	122239013	122251535	+	protein_coding	Myl2	1950	TRUE
ENSMUSG00000019932	1366.22	-4.26895	0.451863	-9.44743	3.47247e-21	8.04482e-19	10	97442740	97449554	+	protein_coding	Kera	2280	TRUE
ENSMUSG00000068614	6825.79	-4.25147	0.330755	-12.8538	8.18761e-38	1.05513e-34	2	113877762	113884029	-	protein_coding	Actc1	1618	TRUE
ENSMUSG00000026418	1438.37	-4.16172	0.386749	-10.7608	5.27155e-27	2.05083e-24	1	135707171	135738727	+	protein_coding	Tnni1	3600	TRUE
ENSMUSG00000022483	7002.79	-4.16026	0.365398	-11.3856	4.93432e-30	2.60874e-27	15	97873482	97902576	-	protein_coding	Col2a1	9243	TRUE
ENSMUSG00000055775	127839	-4.12614	0.408535	-10.0998	5.5329e-24	1.67769e-21	11	67167949	67199460	+	protein_coding	Myh8	11772	TRUE
ENSMUSG00000079428	3655.11	-4.11976	0.374411	-11.0033	3.68366e-28	1.65116e-25	X	135115527	135126849	+	protein_coding	Tceal7	1217	TRUE
ENSMUSG00002076121	174.814	-4.11271	0.657366	-6.25634	3.94118e-10	2.08367e-08	7	142130589	142130660	+	misc_RNA	Gm56420	71	TRUE
ENSMUSG00000028825	244.112	-4.09994	0.594729	-6.89381	5.43192e-12	4.17913e-10	4	134591846	134623483	+	protein_coding	Rhd	1594	TRUE
ENSMUSG00000051839	442.036	-4.08651	0.559476	-7.30417	2.78985e-13	2.67553e-11	8	81220409	81237171	+	protein_coding	Gypa	1848	TRUE
ENSMUSG00000040113	131.141	-4.08608	0.691028	-5.91305	3.35833e-09	1.40743e-07	1	163529824	163552801	-	protein_coding	Mettl11b	1848	TRUE
ENSMUSG00000031250	2010.49	-4.0759	0.413612	-9.85439	6.56157e-23	1.82828e-20	X	132751728	132766326	+	protein_coding	Tnmd	1353	TRUE
ENSMUSG00000031111	1251.53	-4.03941	0.375085	-10.7693	4.8053e-27	1.9054e-24	X	48871412	48886626	-	protein_coding	Igsf1	5768	TRUE
ENSMUSG00000027556	243.091	-3.94919	0.711535	-5.55024	2.85283e-08	1.00209e-06	3	14831275	14873428	-	protein_coding	Car1	1248	TRUE
ENSMUSG00000031239	11842.4	-3.91281	0.301193	-12.991	1.37536e-38	1.89056e-35	X	106440704	106446982	-	protein_coding	Itm2a	1744	TRUE
ENSMUSG00000016327	5829.19	-3.86411	0.367776	-10.5067	8.04627e-26	2.91063e-23	X	37405060	37425646	+	protein_coding	Atp1b4	4201	TRUE
ENSMUSG00000006457	4973.77	-3.85614	0.321796	-11.9832	4.35378e-33	3.2061e-30	19	4911243	4927937	-	protein_coding	Actn3	2901	TRUE
ENSMUSG00000090122	2054.3	-3.8531	0.341774	-11.2738	1.76673e-29	8.88495e-27	X	141087747	141089290	-	protein_coding	Kcne1l	1543	TRUE
ENSMUSG00000008843	159.202	-3.85087	0.66972	-5.74997	8.92577e-09	3.42083e-07	5	134943102	134944380	-	protein_coding	Cldn13	1067	TRUE
ENSMUSG00000009356	351.605	-3.82425	0.705675	-5.41928	5.98389e-08	1.96781e-06	11	87697253	87719115	-	protein_coding	Lpo	3135	TRUE
ENSMUSG00000005474	224.611	-3.82174	0.604585	-6.32125	2.59456e-10	1.40782e-08	5	136721999	136729948	+	protein_coding	Myl10	1203	TRUE
ENSMUSG00000067276	6684.29	-3.7941	0.435947	-8.70313	3.22857e-18	5.50164e-16	X	142585226	142610410	-	protein_coding	Capn6	7795	TRUE
ENSMUSG00000047343	174.176	-3.78432	0.619075	-6.11286	9.7859e-10	4.63852e-08	1	44048567	44059194	-	protein_coding	Mettl21c	4300	TRUE
ENSMUSG00000085925	1135.16	-3.74687	0.440611	-8.5038	1.83477e-17	2.91009e-15	12	109555626	109566764	-	protein_coding	Rtl1	6358	TRUE
ENSMUSG00000094024	144.142	-3.74379	0.851063	-4.39896	1.08771e-05	0.000205005	17	39717249	39721883	+	protein_coding	Esp18	1257	TRUE
ENSMUSG00000068122	2385.21	-3.7297	0.439467	-8.48686	2.12287e-17	3.31601e-15	X	21350782	21355403	+	protein_coding	Agtr2	3326	TRUE
ENSMUSG00000101325	54.7857	-3.72843	0.923418	-4.03763	5.39928e-05	0.000812019	7	31100458	31102601	-	unprocessed_pseudogene	Scgb2b4-ps	340	TRUE
ENSMUSG00000032484	835.928	-3.72342	0.438371	-8.49378	2.0002e-17	3.14826e-15	9	110248814	110252080	+	protein_coding	Ngp	1222	TRUE
ENSMUSG00000042045	3347.28	-3.71798	0.322321	-11.535	8.78661e-31	5.03253e-28	9	53757447	53761844	+	protein_coding	Sln	1318	TRUE
ENSMUSG00000051855	12589.5	-3.66147	0.320118	-11.4379	2.70419e-30	1.50697e-27	6	30723545	30748464	+	protein_coding	Mest	3945	TRUE
ENSMUSG00000071562	478.703	-3.63878	0.459331	-7.92191	2.33894e-15	2.95868e-13	16	36097312	36105735	+	protein_coding	Stfa1	710	TRUE
ENSMUSG00000064179	3061.63	-3.61076	0.323828	-11.1503	7.13993e-29	3.5052e-26	7	4507568	4519381	-	protein_coding	Tnnt1	2204	TRUE
ENSMUSG00000031162	124.243	-3.60766	0.690863	-5.22196	1.7704e-07	5.2074e-06	X	7825498	7844310	-	protein_coding	Gata1	2438	TRUE
ENSMUSG00000028332	374.16	-3.50994	0.570454	-6.1529	7.6081e-10	3.73504e-08	4	46393988	46413506	-	protein_coding	Hemgn	2511	TRUE
ENSMUSG00000009350	460.972	-3.50902	0.576006	-6.09199	1.11517e-09	5.23772e-08	11	87684406	87695239	+	protein_coding	Mpo	3424	TRUE
ENSMUSG00000026147	1136.77	-3.50885	0.403851	-8.68848	3.67329e-18	6.20816e-16	1	24216690	24291765	+	protein_coding	Col9a1	5068	TRUE
ENSMUSG00000052854	4069.24	-3.48838	0.41392	-8.42766	3.52646e-17	5.38607e-15	X	137815178	137911281	+	protein_coding	Nrk	9210	TRUE
ENSMUSG00000027861	7718.71	-3.45675	0.334101	-10.3464	4.34509e-25	1.5185e-22	3	101993730	102053830	+	protein_coding	Casq2	2736	TRUE
ENSMUSG00000021456	1626.57	-3.44534	0.363211	-9.48577	2.4061e-21	5.70246e-19	13	62984690	63006236	-	protein_coding	Fbp2	1469	TRUE
ENSMUSG00000063821	352.542	-3.44144	0.490359	-7.01821	2.24722e-12	1.80998e-10	14	21726604	21764644	-	protein_coding	Dusp29	1242	TRUE
ENSMUSG00000026253	369.794	-3.42931	0.527261	-6.50401	7.82061e-11	4.75673e-09	1	87132378	87140416	+	protein_coding	Chrng	4163	TRUE
ENSMUSG00000091898	902.384	-3.42491	0.385889	-8.87538	6.96978e-19	1.27177e-16	14	30930268	30933686	+	protein_coding	Tnnc1	1041	TRUE
ENSMUSG00000082101	54.6741	-3.42473	0.878326	-3.89916	9.65287e-05	0.00134029	11	83165935	83177552	-	protein_coding	Slfn14	3706	TRUE
ENSMUSG00000025229	210.539	-3.41485	0.574909	-5.9398	2.85362e-09	1.2182e-07	19	46124123	46136765	-	protein_coding	Pitx3	1526	TRUE
ENSMUSG00000009214	401.407	-3.39864	0.502289	-6.7663	1.3212e-11	9.36142e-10	2	26951647	26962191	-	protein_coding	Mymk	1511	TRUE
ENSMUSG00000027887	4216.75	-3.39305	0.361842	-9.37715	6.77781e-21	1.53573e-18	3	108118787	108133964	-	protein_coding	Sypl2	4377	TRUE
ENSMUSG00000094978	121.299	-3.37192	0.88065	-3.8289	0.000128717	0.00171006	7	33072658	33073984	+	protein_coding	Scgb1b20	421	TRUE
ENSMUSG00000047686	1045.25	-3.34548	0.440637	-7.59238	3.14087e-14	3.50063e-12	X	105880687	105884250	-	protein_coding	Rtl3	2948	TRUE
ENSMUSG00000006574	2150.36	-3.32147	0.495736	-6.70008	2.0831e-11	1.40824e-09	11	102239649	102257029	-	protein_coding	Slc4a1	4891	TRUE
ENSMUSG00000059657	173.113	-3.28414	0.603805	-5.43908	5.35566e-08	1.78398e-06	16	35977180	35982323	+	protein_coding	Stfa2l1	419	TRUE
ENSMUSG00000048583	4260.55	-3.25573	0.908687	-3.5829	0.000339804	0.00380164	7	142204502	142220553	-	protein_coding	Igf2	5723	TRUE
ENSMUSG00000028348	1851.41	-3.24061	0.378005	-8.57295	1.0087e-17	1.63767e-15	4	48663513	48673502	+	protein_coding	Cavin4	2054	TRUE
ENSMUSG00000054191	144.296	-3.2398	0.716505	-4.52167	6.1355e-06	0.000124761	8	85628556	85631924	+	protein_coding	Klf1	1534	TRUE
ENSMUSG00000049537	78.2138	-3.23828	0.769977	-4.20569	2.6029e-05	0.000431772	5	83425991	83503042	-	protein_coding	Tecrl	2350	TRUE
ENSMUSG00000000031	227280	-3.23826	0.363523	-8.90799	5.19675e-19	9.68827e-17	7	142129261	142131886	-	lncRNA	H19	2625	TRUE
ENSMUSG00000112977	31.7622	-3.2326	0.941479	-3.43353	0.000595773	0.00601638	12	109459454	109482666	-	lncRNA	Gm34081	690	TRUE
ENSMUSG00000031312	4033.63	-3.20386	0.31987	-10.0161	1.2946e-23	3.86861e-21	X	100492693	100497147	+	protein_coding	Itgb1bp2	1799	TRUE
ENSMUSG00000026564	1185.62	-3.19851	0.39073	-8.186	2.70044e-16	3.76219e-14	1	165925716	165955491	-	protein_coding	Dusp27	4049	TRUE
ENSMUSG00000062694	1938.25	-3.1761	0.340782	-9.32004	1.16297e-20	2.52414e-18	6	112436465	112449833	+	protein_coding	Cav3	1157	TRUE
ENSMUSG00000031972	144102	-3.16909	0.3346	-9.47128	2.7644e-21	6.47718e-19	8	124618507	124621490	-	protein_coding	Acta1	1536	TRUE
ENSMUSG00000053863	211.133	-3.16857	0.573608	-5.52392	3.31517e-08	1.15465e-06	5	104473194	104486477	+	protein_coding	Mepe	1682	TRUE
ENSMUSG00000056426	151.924	-3.1595	0.740664	-4.26576	1.99223e-05	0.000342886	8	67976505	68001279	+	protein_coding	Nat3	1395	TRUE
ENSMUSG00000120512	218.581	-3.12817	0.571971	-5.4691	4.52334e-08	1.53147e-06	12	73086115	73087384	+	lncRNA	NA	1269	TRUE
ENSMUSG00000048108	78.9807	-3.12493	0.763463	-4.0931	4.25638e-05	0.000662857	6	116656023	116693874	-	protein_coding	Tmem72	17177	TRUE
ENSMUSG00000044951	3137.9	-3.11631	0.464289	-6.71201	1.91967e-11	1.315e-09	13	32884809	32967937	-	protein_coding	Mylk4	7696	TRUE
ENSMUSG00000040856	21607	-3.11322	0.367015	-8.48255	2.20308e-17	3.41544e-15	12	109418748	109429262	+	protein_coding	Dlk1	5657	TRUE
ENSMUSG00000107585	102.371	-3.10959	0.709128	-4.38509	1.15937e-05	0.000216924	7	3470180	3471961	-	lncRNA	3300002P13Rik	1092	TRUE
ENSMUSG00000086056	93.3725	-3.10186	0.868927	-3.56976	0.000357305	0.00396943	1	166311181	166325157	-	protein_coding	Gm4846	1744	TRUE
ENSMUSG00000079597	213.766	-3.10143	0.568791	-5.45267	4.96202e-08	1.66632e-06	16	36004581	36008481	+	protein_coding	Cstdc4	1862	TRUE
ENSMUSG00000031354	281193	-3.09884	0.329406	-9.40736	5.08775e-21	1.1656e-18	X	167959109	167970196	-	protein_coding	Amelx	999	TRUE
ENSMUSG00000032942	540.617	-3.08761	0.506438	-6.09672	1.08264e-09	5.09655e-08	7	100122196	100135639	+	protein_coding	Ucp3	3135	TRUE
ENSMUSG00000050700	553.528	-3.0738	0.489588	-6.27834	3.42216e-10	1.8233e-08	2	160748356	160754248	-	protein_coding	Emilin3	3548	TRUE
ENSMUSG00000038112	5096.75	-3.07332	0.365682	-8.40437	4.30174e-17	6.38113e-15	9	39498691	39515699	-	protein_coding	AW551984	6082	TRUE
ENSMUSG00000020150	1528.77	-3.07319	0.356358	-8.62388	6.47256e-18	1.07627e-15	10	80093984	80096846	-	protein_coding	Gamt	1444	TRUE
ENSMUSG00000052374	16422.6	-3.06471	0.392029	-7.81756	5.38552e-15	6.38184e-13	13	12284311	12355641	-	protein_coding	Actn2	3795	TRUE
ENSMUSG00000028644	395.755	-3.06387	0.60257	-5.08467	3.68274e-07	1.02614e-05	4	119032653	119047208	-	protein_coding	Ermap	5297	TRUE
ENSMUSG00000015001	68.6861	-3.06239	0.88399	-3.46428	0.000531655	0.00547016	15	65747901	65784246	-	protein_coding	Oc90	1912	TRUE
ENSMUSG00002075214	33.5341	-3.05777	0.920986	-3.32011	0.000899825	0.00843724	7	142131585	142131655	+	misc_RNA	Gm56421	70	TRUE
ENSMUSG00000023216	119.484	-3.05751	0.69729	-4.38484	1.16069e-05	0.000216973	2	120848371	120867553	-	protein_coding	Epb42	5417	TRUE
ENSMUSG00000040314	65.4265	-3.03214	0.817141	-3.71067	0.000206711	0.00254458	14	56337337	56340031	-	protein_coding	Ctsg	1033	TRUE
ENSMUSG00000039376	3072.59	-3.02589	0.405292	-7.46596	8.26918e-14	8.52511e-12	14	20709013	20718422	-	protein_coding	Synpo2l	4629	TRUE
ENSMUSG00000083494	90.3437	-3.02357	0.876601	-3.4492	0.000562249	0.0057448	4	122671946	122687542	-	unprocessed_pseudogene	Gm12873	422	TRUE
ENSMUSG00000074652	228.234	-3.01887	0.602019	-5.01458	5.31491e-07	1.40498e-05	2	155453131	155476227	+	protein_coding	Myh7b	6634	TRUE
ENSMUSG00000007122	9745.57	-3.01506	0.335282	-8.99261	2.41438e-19	4.69643e-17	1	172037460	172047435	-	protein_coding	Casq1	1951	TRUE
ENSMUSG00000033044	1196.75	-3.01224	0.362317	-8.31381	9.26753e-17	1.32699e-14	11	67689012	67706828	+	protein_coding	Dhrs7c	1877	TRUE
ENSMUSG00000029866	183.337	-3.01043	0.645819	-4.66143	3.14027e-06	6.87359e-05	6	41663263	41681273	-	protein_coding	Kel	2773	TRUE
ENSMUSG00000004552	334.117	-3.00114	0.610206	-4.91825	8.73219e-07	2.19305e-05	1	131566043	131603243	+	protein_coding	Ctse	3170	TRUE
ENSMUSG00000029205	78.6706	-2.9829	0.765896	-3.89465	9.83396e-05	0.00136019	5	66092263	66134669	+	protein_coding	Chrna9	3026	TRUE
ENSMUSG00000020176	13083.4	-2.98204	0.392937	-7.5891	3.22137e-14	3.57105e-12	11	11880507	11988683	-	protein_coding	Grb10	9089	TRUE
ENSMUSG00000026835	52.4759	-2.98101	0.861633	-3.45972	0.000540746	0.00554709	2	27966389	27974897	-	protein_coding	Fcnb	1339	TRUE
ENSMUSG00000073400	184.491	-2.97801	0.6412	-4.64443	3.41024e-06	7.3861e-05	17	37180465	37188725	+	protein_coding	Trim10	2245	TRUE
ENSMUSG00000061816	52474	-2.97542	0.293937	-10.1226	4.38477e-24	1.3494e-21	1	66963453	66984563	-	protein_coding	Myl1	2074	TRUE
ENSMUSG00000011305	587.179	-2.96572	0.425255	-6.97399	3.08082e-12	2.42456e-10	17	56418600	56424596	-	protein_coding	Plin5	2087	TRUE
ENSMUSG00000031204	315.339	-2.9614	0.496241	-5.96765	2.40691e-09	1.04042e-07	X	94513806	94601593	-	protein_coding	Asb12	1594	TRUE
ENSMUSG00000044461	1850.12	-2.95939	0.362384	-8.16647	3.1755e-16	4.36504e-14	14	59862756	59869109	+	protein_coding	Shisa2	3672	TRUE
ENSMUSG00000022464	1326.4	-2.94619	0.456863	-6.44874	1.12784e-10	6.66331e-09	15	96892700	96953837	-	protein_coding	Slc38a4	4261	TRUE
ENSMUSG00000039824	1115.1	-2.94306	0.393656	-7.47622	7.64936e-14	7.92574e-12	10	128330025	128334554	-	protein_coding	Myl6b	1847	TRUE
ENSMUSG00000057280	204.15	-2.93482	0.662699	-4.42858	9.48541e-06	0.00018126	4	58285959	58374303	+	protein_coding	Musk	3776	TRUE
ENSMUSG00000020722	1870.05	-2.903	0.357361	-8.12345	4.53122e-16	6.14667e-14	11	107594043	107607348	-	protein_coding	Cacng1	1249	TRUE
ENSMUSG00000022519	11798.5	-2.90226	0.35498	-8.17583	2.93834e-16	4.06615e-14	16	4298079	4359680	-	protein_coding	Srl	5325	TRUE
ENSMUSG00000061988	740.373	-2.90136	0.606475	-4.78398	1.71858e-06	4.03134e-05	13	8990371	8991013	-	processed_pseudogene	Rpl10a-ps2	642	TRUE
ENSMUSG00000029288	135854	-2.89673	0.315278	-9.18788	4.00675e-20	8.43013e-18	5	88603849	88616390	+	protein_coding	Ambn	1919	TRUE
ENSMUSG00000043719	1658.1	-2.89241	0.447747	-6.45993	1.04754e-10	6.20666e-09	9	105565007	105705359	-	protein_coding	Col6a6	9166	TRUE
ENSMUSG00000020125	108.959	-2.88694	0.755202	-3.82274	0.000131979	0.00174093	10	79722080	79724049	+	protein_coding	Elane	984	TRUE
ENSMUSG00000031962	736.517	-2.86921	0.422752	-6.78698	1.14509e-11	8.19812e-10	8	123574704	123594136	+	protein_coding	Cdh15	3251	TRUE
ENSMUSG00000055653	6551.32	-2.86912	0.322146	-8.90629	5.27683e-19	9.71455e-17	X	51361302	51702827	-	protein_coding	Gpc3	2690	TRUE
ENSMUSG00000022902	177.028	-2.85847	0.593072	-4.81977	1.43724e-06	3.43388e-05	16	36224353	36228819	-	protein_coding	Stfa2	471	TRUE
ENSMUSG00000026251	479.366	-2.85465	0.472891	-6.0366	1.57393e-09	7.24395e-08	1	87118328	87127792	+	protein_coding	Chrnd	3288	TRUE
ENSMUSG00000026459	1046.59	-2.8383	0.368952	-7.69288	1.43861e-14	1.63882e-12	1	134217726	134220286	+	protein_coding	Myog	1495	TRUE
ENSMUSG00000038357	279.641	-2.82627	0.640481	-4.41273	1.02077e-05	0.000193627	9	109676446	109678685	-	protein_coding	Camp	758	TRUE
ENSMUSG00000054034	1026.6	-2.82331	0.401973	-7.02362	2.16186e-12	1.75494e-10	X	135101696	135104625	-	protein_coding	Tceal5	1263	TRUE
ENSMUSG00000028773	4693.65	-2.7946	0.325155	-8.59465	8.35214e-18	1.36677e-15	4	130202387	130209256	+	protein_coding	Fabp3	823	TRUE
ENSMUSG00000048582	324.544	-2.78947	0.490593	-5.68592	1.30113e-08	4.90458e-07	14	57271916	57295557	-	protein_coding	Gja3	2963	TRUE
ENSMUSG00000036144	830.11	-2.78748	0.387426	-7.19486	6.25249e-13	5.5569e-11	12	37158538	37229533	+	protein_coding	Meox2	2360	TRUE
ENSMUSG00000031502	19623.4	-2.78691	0.375375	-7.42434	1.13345e-13	1.14003e-11	8	11248422	11362826	-	protein_coding	Col4a1	7464	TRUE
ENSMUSG00000022371	6710.33	-2.78167	0.435589	-6.386	1.70284e-10	9.56701e-09	15	55171145	55384199	+	protein_coding	Col14a1	7013	TRUE
ENSMUSG00000002266	4189.03	-2.77067	0.461256	-6.00679	1.89232e-09	8.59422e-08	7	6674267	6699449	-	protein_coding	Zim1	8086	TRUE
ENSMUSG00000040809	189.57	-2.76209	0.703736	-3.92489	8.6769e-05	0.00122206	3	106054869	106074880	-	protein_coding	Chil3	1632	TRUE
ENSMUSG00000001865	514.501	-2.76033	0.459852	-6.00264	1.94137e-09	8.75913e-08	3	20269783	20296345	-	protein_coding	Cpa3	1517	TRUE
ENSMUSG00000037010	703.071	-2.75402	0.404361	-6.81079	9.70666e-12	7.07214e-10	X	47114022	47123730	-	protein_coding	Apln	3149	TRUE
ENSMUSG00000030672	44190.8	-2.74736	0.314362	-8.73945	2.3424e-18	4.02482e-16	7	126808061	126813470	+	protein_coding	Mylpf	1062	TRUE
ENSMUSG00000042918	902.494	-2.74719	0.431929	-6.36027	2.01393e-10	1.11928e-08	7	45289400	45295945	+	protein_coding	Mamstr	4877	TRUE
ENSMUSG00000037318	453.012	-2.74622	0.448945	-6.11704	9.53308e-10	4.55006e-08	1	192857760	192884011	-	protein_coding	Traf3ip3	5756	TRUE
ENSMUSG00000006143	261.568	-2.73431	0.643276	-4.2506	2.13194e-05	0.000362994	5	136083345	136093180	+	protein_coding	Upk3bl	1303	TRUE
ENSMUSG00000042401	898.918	-2.73247	0.400662	-6.81989	9.11103e-12	6.663e-10	19	42256725	42420224	-	protein_coding	Crtac1	2810	TRUE
ENSMUSG00000024173	298.938	-2.73227	0.547408	-4.99129	5.9978e-07	1.56741e-05	17	25562218	25564536	-	protein_coding	Tpsab1	2094	TRUE
ENSMUSG00000019936	216.037	-2.72926	0.623699	-4.37592	1.2092e-05	0.00022482	10	97479929	97518316	+	protein_coding	Epyc	2561	TRUE
ENSMUSG00000023926	203.077	-2.72846	0.641559	-4.25286	2.11058e-05	0.000360249	17	41122016	41151645	+	protein_coding	Rhag	2339	TRUE
ENSMUSG00000038754	194.043	-2.72781	0.570531	-4.78117	1.74281e-06	4.07427e-05	19	46120335	46124133	+	protein_coding	Elovl3	1975	TRUE
ENSMUSG00000029286	29844.6	-2.71959	0.301984	-9.00574	2.1422e-19	4.24711e-17	5	88635833	88653908	+	protein_coding	Enam	5490	TRUE
ENSMUSG00000058794	182.54	-2.71617	0.604666	-4.49202	7.05506e-06	0.000141094	15	103156638	103166830	-	protein_coding	Nfe2	2988	TRUE
ENSMUSG00000025784	1771.13	-2.71554	0.34368	-7.90138	2.75831e-15	3.46791e-13	9	122980010	122986497	+	protein_coding	Clec3b	992	TRUE
ENSMUSG00000049641	496.842	-2.70513	0.481645	-5.61645	1.94926e-08	7.14011e-07	10	51898597	51904567	+	protein_coding	Vgll2	1650	TRUE
ENSMUSG00000040752	153.811	-2.70226	0.664986	-4.06364	4.83133e-05	0.000739548	14	55179377	55204384	-	protein_coding	Myh6	6726	TRUE
ENSMUSG00000022651	108.506	-2.70092	0.703696	-3.83819	0.000123946	0.00165843	16	48692983	48694859	+	protein_coding	Retnlg	593	TRUE
ENSMUSG00000035686	425.575	-2.70066	0.452247	-5.97165	2.34867e-09	1.026e-07	7	97062144	97066937	-	protein_coding	Thrsp	2189	TRUE
ENSMUSG00000009471	523.227	-2.69696	0.435257	-6.19625	5.78248e-10	2.95853e-08	7	46025897	46028523	+	protein_coding	Myod1	1861	TRUE
ENSMUSG00000028116	2510.35	-2.69171	0.369806	-7.27871	3.3703e-13	3.13028e-11	3	122799854	122828664	-	protein_coding	Myoz2	3423	TRUE
ENSMUSG00000002104	385.978	-2.68499	0.463287	-5.79552	6.81082e-09	2.66475e-07	2	90865964	90876074	+	protein_coding	Rapsn	1802	TRUE
ENSMUSG00000002633	414.925	-2.67588	0.45794	-5.84329	5.11793e-09	2.06915e-07	5	28661812	28672254	-	protein_coding	Shh	2847	TRUE
ENSMUSG00000061086	4444.95	-2.67451	0.335175	-7.97945	1.46984e-15	1.89898e-13	11	104441488	104486579	+	protein_coding	Myl4	4637	TRUE
ENSMUSG00000079022	3202.92	-2.67431	0.358391	-7.46198	8.5232e-14	8.74327e-12	15	71667643	71906076	-	protein_coding	Col22a1	9203	TRUE
ENSMUSG00000074971	1306.78	-2.67109	0.412656	-6.47293	9.61206e-11	5.72806e-09	2	110191261	110193528	-	protein_coding	Fibin	2267	TRUE
ENSMUSG00000020061	24847.7	-2.66986	0.416091	-6.41653	1.39419e-10	8.05233e-09	10	88354140	88441014	-	protein_coding	Mybpc1	4527	TRUE
ENSMUSG00000025930	208.529	-2.66715	0.558211	-4.77803	1.77025e-06	4.11499e-05	1	14823569	14826216	-	protein_coding	Msc	2546	TRUE
ENSMUSG00000000435	181.179	-2.65092	0.587386	-4.51307	6.38956e-06	0.000129417	10	107318768	107321995	-	protein_coding	Myf5	2083	TRUE
ENSMUSG00000002289	1386.77	-2.64275	0.416548	-6.34441	2.23274e-10	1.22765e-08	17	33992723	34000804	-	protein_coding	Angptl4	3541	TRUE
ENSMUSG00000031503	11623.4	-2.63582	0.398105	-6.62091	3.5699e-11	2.32201e-09	8	11362804	11499287	+	protein_coding	Col4a2	6619	TRUE
ENSMUSG00000035279	1792.99	-2.63497	0.442606	-5.9533	2.62786e-09	1.13119e-07	7	4928783	4947825	+	protein_coding	Ssc5d	4590	TRUE
ENSMUSG00000058914	2192.62	-2.63301	0.412149	-6.38848	1.67546e-10	9.43889e-09	15	10952417	10980236	+	protein_coding	C1qtnf3	2557	TRUE
ENSMUSG00000071561	954.635	-2.63151	0.382648	-6.87709	6.10863e-12	4.63065e-10	16	36179743	36188110	-	protein_coding	Cstdc5	790	TRUE
ENSMUSG00000036782	1818.18	-2.62821	0.388639	-6.76261	1.35529e-11	9.54296e-10	X	23085509	23231321	-	protein_coding	Klhl13	4253	TRUE
ENSMUSG00000025268	5633.79	-2.61776	0.322335	-8.12125	4.61398e-16	6.21802e-14	X	149589365	149597341	-	protein_coding	Maged2	3239	TRUE
ENSMUSG00000017737	9142.05	-2.60832	0.377137	-6.91612	4.64181e-12	3.58462e-10	2	164782699	164797770	+	protein_coding	Mmp9	3539	TRUE
ENSMUSG00000020490	132.295	-2.60406	0.748305	-3.47994	0.00050153	0.00521222	11	58808733	58817984	+	protein_coding	Btnl10	4807	TRUE
ENSMUSG00000022215	1021.54	-2.59677	0.370713	-7.00481	2.47322e-12	1.96893e-10	14	55813073	55814411	+	protein_coding	Fitm1	971	TRUE
ENSMUSG00000022803	390.149	-2.58265	0.462812	-5.58034	2.4005e-08	8.66827e-07	16	38182570	38198578	+	protein_coding	Popdc2	2360	TRUE
ENSMUSG00000023019	2355.63	-2.58159	0.349111	-7.39476	1.41661e-13	1.41107e-11	15	99615395	99622886	+	protein_coding	Gpd1	2961	TRUE
ENSMUSG00000022579	459.906	-2.57126	0.474403	-5.42	5.95989e-08	1.96305e-06	15	75468476	75471330	+	protein_coding	Gpihbp1	2554	TRUE
ENSMUSG00000051879	441.09	-2.56924	0.521702	-4.92473	8.44761e-07	2.12748e-05	15	101642383	101651544	-	protein_coding	Krt71	2186	TRUE
ENSMUSG00000020182	580.537	-2.56787	0.460543	-5.57574	2.46476e-08	8.86927e-07	11	11764100	11848144	-	protein_coding	Ddc	4461	TRUE
ENSMUSG00000045667	1728.28	-2.56657	0.377783	-6.79378	1.09236e-11	7.87532e-10	11	72279989	72302539	-	protein_coding	Smtnl2	3815	TRUE
ENSMUSG00000037139	3423.59	-2.56119	0.404055	-6.3387	2.31706e-10	1.27063e-08	4	135487025	135542875	+	protein_coding	Myom3	6038	TRUE
ENSMUSG00000038623	1249.39	-2.55324	0.414642	-6.15769	7.38135e-10	3.64105e-08	7	81508748	81534182	+	protein_coding	Tm6sf1	5921	TRUE
ENSMUSG00000054905	192.621	-2.53923	0.600677	-4.22727	2.36539e-05	0.000396519	16	36270898	36275754	-	protein_coding	Stfa3	412	TRUE
ENSMUSG00000068885	342.921	-2.53715	0.682093	-3.71965	0.000199498	0.00247501	3	92899532	92900733	+	protein_coding	Lce3f	611	TRUE
ENSMUSG00000055027	2307.45	-2.53048	0.352513	-7.17839	7.05373e-13	6.2421e-11	6	71190923	71299217	-	protein_coding	Smyd1	4546	TRUE
ENSMUSG00000031963	367.156	-2.52691	0.484431	-5.21623	1.82598e-07	5.36323e-06	9	23134371	23396496	+	protein_coding	Bmper	4833	TRUE
ENSMUSG00000026414	1072.81	-2.51794	0.431772	-5.83165	5.48834e-09	2.1931e-07	1	135764091	135779998	+	protein_coding	Tnnt2	7752	TRUE
ENSMUSG00000092035	3134.96	-2.51132	0.394091	-6.37244	1.8605e-10	1.03961e-08	6	4747305	4760517	+	protein_coding	Peg10	6667	TRUE
ENSMUSG00000030546	561.171	-2.51089	0.468697	-5.35718	8.4529e-08	2.66907e-06	7	79369965	79382651	-	protein_coding	Plin1	4649	TRUE
ENSMUSG00000079243	1801.25	-2.50913	0.468547	-5.35513	8.54939e-08	2.69541e-06	9	119842820	119852664	-	protein_coding	Xirp1	6230	TRUE
ENSMUSG00000021390	5588.01	-2.5083	0.374166	-6.70373	2.03169e-11	1.38255e-09	13	49761521	49777977	+	protein_coding	Ogn	2566	TRUE
ENSMUSG00000044086	1740.21	-2.50496	0.355864	-7.03909	1.93501e-12	1.58956e-10	6	97215494	97229720	-	protein_coding	Lmod3	2215	TRUE
ENSMUSG00000033032	1511.96	-2.50337	0.346854	-7.21737	5.30008e-13	4.79308e-11	18	61863331	61919773	-	protein_coding	Afap1l1	3680	TRUE
ENSMUSG00000068699	7482.86	-2.50248	0.403264	-6.20558	5.44951e-10	2.80908e-08	6	29433254	29461882	+	protein_coding	Flnc	9402	TRUE
ENSMUSG00000031543	4305.09	-2.50106	0.342218	-7.30839	2.7037e-13	2.60503e-11	8	23464859	23640513	+	protein_coding	Ank1	13527	TRUE
ENSMUSG00000005320	418.671	-2.49889	0.466302	-5.35895	8.37064e-08	2.64715e-06	13	55300452	55316572	+	protein_coding	Fgfr4	3542	TRUE
ENSMUSG00000029304	23383.3	-2.49694	0.394806	-6.32448	2.54081e-10	1.38229e-08	5	104582983	104588916	+	protein_coding	Spp1	1648	TRUE
ENSMUSG00000038403	2998.49	-2.48883	0.334985	-7.42967	1.08872e-13	1.10041e-11	3	96432487	96436526	+	protein_coding	Hjv	2028	TRUE
ENSMUSG00000022225	785.401	-2.48709	0.38874	-6.39783	1.57596e-10	8.92713e-09	14	56178907	56182132	-	protein_coding	Cma1	1090	TRUE
ENSMUSG00000070385	1478.77	-2.48693	0.381297	-6.52228	6.92459e-11	4.26203e-09	3	102981329	103007036	+	protein_coding	Ampd1	3548	TRUE
ENSMUSG00000041117	1195.51	-2.47133	0.393932	-6.27349	3.53038e-10	1.8761e-08	7	16726632	16731441	+	protein_coding	Ccdc8	4809	TRUE
ENSMUSG00000001473	3399.47	-2.46949	0.321214	-7.688	1.49457e-14	1.69321e-12	18	67523786	67535819	+	protein_coding	Tubb6	2437	TRUE
ENSMUSG00000032523	771.898	-2.461	0.401771	-6.12538	9.04694e-10	4.34327e-08	9	121613081	121621573	-	protein_coding	Hhatl	2625	TRUE
ENSMUSG00000056656	96.0217	-2.45453	0.750536	-3.27037	0.00107408	0.00975613	15	77631997	77641203	-	protein_coding	Apol8	2962	TRUE
ENSMUSG00000040740	548.934	-2.45356	0.44646	-5.49557	3.89442e-08	1.33832e-06	4	141346134	141351132	-	protein_coding	Slc25a34	2670	TRUE
ENSMUSG00000042828	2532.38	-2.44855	0.343319	-7.132	9.89195e-13	8.42819e-11	7	127603120	127610205	+	protein_coding	Trim72	2233	TRUE
ENSMUSG00000008090	2165.96	-2.43614	0.360393	-6.75967	1.38306e-11	9.69978e-10	5	108840247	108854790	+	protein_coding	Fgfrl1	2782	TRUE
ENSMUSG00000103409	272.058	-2.43298	0.50901	-4.77983	1.75444e-06	4.09218e-05	9	107469828	107474274	-	protein_coding	Lsmem2	1653	TRUE
ENSMUSG00000026308	707.706	-2.42943	0.408018	-5.95424	2.61281e-09	1.12706e-07	1	91278737	91290138	+	protein_coding	Klhl30	3089	TRUE
ENSMUSG00000027966	12263	-2.42862	0.387774	-6.26298	3.77677e-10	2.00188e-08	3	113824188	114014367	+	protein_coding	Col11a1	12744	TRUE
ENSMUSG00000026208	22278.3	-2.42684	0.342905	-7.07731	1.46983e-12	1.22203e-10	1	75336972	75345223	+	protein_coding	Des	3754	TRUE
ENSMUSG00000033196	8664.28	-2.41976	0.451498	-5.35941	8.34919e-08	2.64442e-06	11	67061852	67088343	+	protein_coding	Myh2	7137	TRUE
ENSMUSG00000019933	381.975	-2.41761	0.49202	-4.91364	8.94019e-07	2.23983e-05	10	70040493	70055541	+	protein_coding	Mrln	1180	TRUE
ENSMUSG00000083567	88.8409	-2.41749	0.721323	-3.35146	0.000803868	0.00771287	2	162740813	162741443	-	processed_pseudogene	Gm11451	630	TRUE
ENSMUSG00000026532	226.53	-2.41683	0.657345	-3.67665	0.000236315	0.00283455	1	174000341	174076016	+	protein_coding	Spta1	9691	TRUE
ENSMUSG00000001348	7626.22	-2.40565	0.305007	-7.88719	3.09076e-15	3.81607e-13	9	22038022	22047007	-	protein_coding	Acp5	2030	TRUE
ENSMUSG00000036412	506.102	-2.39955	0.476729	-5.03336	4.81954e-07	1.30135e-05	18	61044851	61051633	+	protein_coding	Arsi	2975	TRUE
ENSMUSG00000026100	545.543	-2.39735	0.422757	-5.67075	1.42176e-08	5.32038e-07	1	53100798	53107238	+	protein_coding	Mstn	2705	TRUE
ENSMUSG00000005410	1156.92	-2.39454	0.391212	-6.12083	9.30867e-10	4.45326e-08	8	75836196	75855067	+	protein_coding	Mcm5	3993	TRUE
ENSMUSG00000036880	5254.85	-2.39177	0.310252	-7.7091	1.26703e-14	1.4595e-12	18	74912267	74939279	+	protein_coding	Acaa2	1516	TRUE
ENSMUSG00000041688	2747.48	-2.39125	0.447904	-5.33875	9.35882e-08	2.93267e-06	X	144229420	144288177	-	protein_coding	Amot	8402	TRUE
ENSMUSG00000068697	5213.21	-2.38822	0.317222	-7.52854	5.13121e-14	5.51043e-12	14	20699174	20706608	-	protein_coding	Myoz1	1892	TRUE
ENSMUSG00000035831	304.284	-2.37842	0.527479	-4.50904	6.51228e-06	0.000131258	11	99206341	99213777	-	protein_coding	Krt25	1989	TRUE
ENSMUSG00000027570	1332.37	-2.37783	0.352195	-6.75146	1.46365e-11	1.01956e-09	2	180239582	180263982	+	protein_coding	Col9a3	3853	TRUE
ENSMUSG00000031448	467.618	-2.37606	0.444527	-5.34513	9.03509e-08	2.83553e-06	8	13271662	13304162	-	protein_coding	Adprhl1	5856	TRUE
ENSMUSG00000030399	40004.6	-2.37357	0.321752	-7.377	1.619e-13	1.59723e-11	7	19138700	19156766	+	protein_coding	Ckm	2913	TRUE
ENSMUSG00000018845	1929.75	-2.36636	0.395447	-5.98402	2.17698e-09	9.63243e-08	11	82801375	82834229	+	protein_coding	Unc45b	4493	TRUE
ENSMUSG00000026853	4507.04	-2.36597	0.361574	-6.54353	6.00816e-11	3.73139e-09	2	30290482	30305825	-	protein_coding	Crat	5388	TRUE
ENSMUSG00000026837	24024.6	-2.36192	0.445738	-5.2989	1.16501e-07	3.58527e-06	2	27776436	27929526	+	protein_coding	Col5a1	8559	TRUE
ENSMUSG00000024053	1187.07	-2.35998	0.432561	-5.45582	4.87465e-08	1.63965e-06	17	71559166	71618973	-	protein_coding	Emilin2	5505	TRUE
ENSMUSG00000031994	379.845	-2.35811	0.551232	-4.27789	1.88669e-05	0.00032884	9	30853857	30875134	+	protein_coding	Adamts8	4613	TRUE
ENSMUSG00000038670	3050.99	-2.35224	0.402884	-5.83851	5.26713e-09	2.12115e-07	7	44151122	44174080	-	protein_coding	Mybpc2	3611	TRUE
ENSMUSG00000020649	1168.17	-2.34624	0.393114	-5.96834	2.39679e-09	1.04041e-07	12	24758239	24764145	+	protein_coding	Rrm2	2771	TRUE
ENSMUSG00000017300	45515.2	-2.33944	0.296449	-7.89153	2.98495e-15	3.70763e-13	2	164619080	164621887	-	protein_coding	Tnnc2	800	TRUE
ENSMUSG00000027520	2087.56	-2.33891	0.388577	-6.01916	1.75321e-09	7.98001e-08	1	63312423	63353735	+	protein_coding	Zdbf2	12659	TRUE
ENSMUSG00000113178	357.598	-2.3388	0.470462	-4.97128	6.6513e-07	1.7229e-05	12	101188255	101188676	-	processed_pseudogene	Mylf-ps	421	TRUE
ENSMUSG00000039377	343.185	-2.33622	0.476621	-4.90162	9.50472e-07	2.36688e-05	1	184459336	184464816	-	protein_coding	Hlx	2278	TRUE
ENSMUSG00000025129	227.534	-2.33124	0.53953	-4.32087	1.55413e-05	0.000278407	11	120440804	120441958	-	protein_coding	Ppp1r27	771	TRUE
ENSMUSG00000080850	184.775	-2.3305	0.597239	-3.90213	9.53493e-05	0.00132659	4	48675155	48675520	+	processed_pseudogene	Gm12439	365	TRUE
ENSMUSG00000031461	6409.88	-2.32937	0.363797	-6.40293	1.52423e-10	8.68182e-09	8	15107652	15183541	+	protein_coding	Myom2	8853	TRUE
ENSMUSG00000021763	571.448	-2.32915	0.464158	-5.018	5.2211e-07	1.38729e-05	13	113429692	113516245	+	protein_coding	Cspg4b	8586	TRUE
ENSMUSG00000005397	7619.87	-2.32741	0.421707	-5.51904	3.40865e-08	1.18322e-06	13	13612135	13686854	+	protein_coding	Nid1	6943	TRUE
ENSMUSG00000001119	17466.5	-2.32675	0.428709	-5.42733	5.72024e-08	1.89015e-06	10	76544625	76562002	-	protein_coding	Col6a1	4380	TRUE
ENSMUSG00000021798	8292.7	-2.32651	0.370455	-6.28016	3.38229e-10	1.80672e-08	14	34248559	34310639	-	protein_coding	Ldb3	6105	TRUE
ENSMUSG00000030513	1843.59	-2.32619	0.380354	-6.11586	9.60352e-10	4.57309e-08	7	65511481	65700134	+	protein_coding	Pcsk6	5190	TRUE
ENSMUSG00000025141	470.881	-2.3184	0.458473	-5.05679	4.26374e-07	1.16752e-05	11	120536856	120538984	-	protein_coding	Myadml2	2128	TRUE
ENSMUSG00000027559	13973.3	-2.31621	0.301332	-7.68657	1.51131e-14	1.70282e-12	3	14928571	14937583	+	protein_coding	Car3	2865	TRUE
ENSMUSG00000034687	1745.43	-2.31575	0.36745	-6.3022	2.93441e-10	1.57975e-08	5	96521813	96932587	+	protein_coding	Fras1	17709	TRUE
ENSMUSG00000066362	614.093	-2.31469	0.499567	-4.63339	3.59731e-06	7.75057e-05	8	87774316	87774854	+	processed_pseudogene	Rps13-ps1	538	TRUE
ENSMUSG00000090066	2511.87	-2.31394	0.383754	-6.02973	1.6423e-09	7.52503e-08	3	137770812	137787267	+	protein_coding	1110002E22Rik	9998	TRUE
ENSMUSG00000006235	129.285	-2.31032	0.654113	-3.53199	0.000412442	0.00444777	9	21870192	21874802	-	protein_coding	Epor	1989	TRUE
ENSMUSG00000078787	343.393	-2.30907	0.60939	-3.78914	0.000151167	0.00195786	7	26853138	26858093	+	protein_coding	Cyp2t4	1650	TRUE
ENSMUSG00000016494	4290.56	-2.30428	0.349902	-6.58552	4.53307e-11	2.89373e-09	1	194621126	194643587	+	protein_coding	Cd34	7290	TRUE
ENSMUSG00000074221	1627.92	-2.29917	0.438221	-5.24659	1.54939e-07	4.6166e-06	7	29683379	29727707	+	protein_coding	Zfp568	7354	TRUE
ENSMUSG00000021256	470.022	-2.28691	0.497355	-4.59814	4.26285e-06	9.03348e-05	12	86725473	86738865	+	protein_coding	Vash1	2599	TRUE
ENSMUSG00000074001	1342.12	-2.28395	0.36924	-6.18555	6.18857e-10	3.13519e-08	9	121606672	121612884	+	protein_coding	Klhl40	2501	TRUE
ENSMUSG00000019577	3483.22	-2.28343	0.431097	-5.29679	1.17853e-07	3.61609e-06	6	5483350	5496309	-	protein_coding	Pdk4	3511	TRUE
ENSMUSG00000032332	15981.8	-2.28092	0.428003	-5.32921	9.86409e-08	3.06769e-06	9	79506272	79626113	-	protein_coding	Col12a1	15228	TRUE
ENSMUSG00000063275	969.813	-2.27848	0.377717	-6.03224	1.61705e-09	7.42581e-08	2	13855092	14060946	-	protein_coding	Hacd1	2118	TRUE
ENSMUSG00000079278	389.358	-2.27222	0.458892	-4.95153	7.36315e-07	1.88832e-05	5	116176813	116221305	-	protein_coding	Tmem233	2479	TRUE
ENSMUSG00000037206	3467.14	-2.27126	0.344408	-6.59468	4.26163e-11	2.7374e-09	9	58063550	58111589	-	protein_coding	Islr	2686	TRUE
ENSMUSG00000110547	249.46	-2.26778	0.555273	-4.08408	4.42524e-05	0.000686045	8	124623011	124627359	+	lncRNA	Gm29773	1895	TRUE
ENSMUSG00000046312	931.045	-2.26712	0.405921	-5.58513	2.33524e-08	8.44742e-07	4	41495603	41503076	-	protein_coding	Myorg	4701	TRUE
ENSMUSG00000057729	158.12	-2.26321	0.635619	-3.56064	0.000369955	0.00408138	10	79710309	79719008	+	protein_coding	Prtn3	1732	TRUE
ENSMUSG00000004415	1290.19	-2.26315	0.353153	-6.40841	1.47048e-10	8.39887e-09	5	136770612	136912063	-	protein_coding	Col26a1	8176	TRUE
ENSMUSG00000030674	138.96	-2.26313	0.640001	-3.53613	0.000406034	0.00439015	7	126706285	126721398	-	protein_coding	Qprt	2645	TRUE
ENSMUSG00000028464	46338.4	-2.25597	0.310946	-7.25518	4.01118e-13	3.67584e-11	4	43514710	43523765	-	protein_coding	Tpm2	2909	TRUE
ENSMUSG00000038663	1446.98	-2.25437	0.38115	-5.91465	3.32584e-09	1.3995e-07	7	81183055	81216692	-	protein_coding	Fsd2	3985	TRUE
ENSMUSG00000044338	1342.02	-2.25259	0.390753	-5.76473	8.17873e-09	3.16987e-07	2	84966568	84970267	+	protein_coding	Aplnr	3699	TRUE
ENSMUSG00000026478	7542.87	-2.24997	0.401265	-5.60719	2.05638e-08	7.5045e-07	1	153094667	153208532	-	protein_coding	Lamc1	8272	TRUE
ENSMUSG00000024525	809.573	-2.24949	0.388895	-5.78432	7.28048e-09	2.83238e-07	18	67422255	67455542	+	protein_coding	Impa2	5367	TRUE
ENSMUSG00000050503	354.246	-2.24755	0.493272	-4.5564	5.20371e-06	0.000107943	9	66415656	66421891	-	protein_coding	Fbxl22	4035	TRUE
ENSMUSG00000033825	772.985	-2.24579	0.421318	-5.33039	9.80034e-08	3.05246e-06	17	25585278	25588072	+	protein_coding	Tpsb2	1594	TRUE
ENSMUSG00000048126	13329.4	-2.23893	0.413705	-5.41191	6.23558e-08	2.04406e-06	1	90693644	90771693	-	protein_coding	Col6a3	11963	TRUE
ENSMUSG00000031698	171.46	-2.23845	0.585542	-3.82286	0.000131914	0.00174093	8	86050931	86112974	-	protein_coding	Mylk3	4283	TRUE
ENSMUSG00000017588	189.971	-2.2316	0.6171	-3.61627	0.000298883	0.00344668	11	99236390	99241930	-	protein_coding	Krt27	1550	TRUE
ENSMUSG00000041189	845.029	-2.22766	0.401032	-5.55482	2.77895e-08	9.81151e-07	11	69674861	69686769	-	protein_coding	Chrnb1	2531	TRUE
ENSMUSG00000008845	362.391	-2.22586	0.588167	-3.7844	0.00015408	0.0019881	6	124281614	124307486	+	protein_coding	Cd163	5461	TRUE
ENSMUSG00000002831	1685.41	-2.22166	0.429858	-5.16835	2.36166e-07	6.80099e-06	17	56407590	56416803	-	protein_coding	Plin4	6350	TRUE
ENSMUSG00000047963	2289.5	-2.21926	0.356283	-6.22892	4.69654e-10	2.4454e-08	5	92750899	92754438	+	protein_coding	Stbd1	2221	TRUE
ENSMUSG00000064080	3594.1	-2.21457	0.423042	-5.23486	1.65111e-07	4.89142e-06	6	91189436	91249522	+	protein_coding	Fbln2	6370	TRUE
ENSMUSG00000030116	1678.05	-2.20868	0.376974	-5.85897	4.65742e-09	1.89496e-07	6	122482803	122506249	+	protein_coding	Mfap5	3589	TRUE
ENSMUSG00000079679	270.11	-2.20401	0.507385	-4.34387	1.39996e-05	0.000254548	6	13156297	13224964	-	protein_coding	Vwde	7287	TRUE
ENSMUSG00000078815	478.783	-2.19347	0.437033	-5.019	5.19423e-07	1.38193e-05	7	3472710	3484183	+	protein_coding	Cacng6	1977	TRUE
ENSMUSG00000071984	3445.78	-2.19343	0.462626	-4.74126	2.12396e-06	4.8349e-05	17	7957400	8046134	-	protein_coding	Fndc1	9870	TRUE
ENSMUSG00000060913	641.027	-2.18597	0.44697	-4.89064	1.00509e-06	2.48192e-05	3	19698637	19746585	+	protein_coding	Trim55	2659	TRUE
ENSMUSG00000035296	1515.11	-2.18499	0.374361	-5.83659	5.32787e-09	2.13727e-07	14	61456563	61495939	-	protein_coding	Sgcg	3822	TRUE
ENSMUSG00000097451	23638.2	-2.17372	0.398928	-5.44892	5.06769e-08	1.69904e-06	12	109570241	109628150	+	lncRNA	Rian	31981	TRUE
ENSMUSG00000075307	5024.64	-2.17264	0.347299	-6.25584	3.9539e-10	2.08505e-08	2	69500463	69514574	+	protein_coding	Klhl41	2529	TRUE
ENSMUSG00000017817	2424.07	-2.17013	0.333421	-6.50866	7.58244e-11	4.62551e-09	2	163178161	163239913	-	protein_coding	Jph2	4255	TRUE
ENSMUSG00000071317	514.41	-2.1676	0.458686	-4.72566	2.29365e-06	5.17427e-05	10	45211867	45248575	+	protein_coding	Bves	4610	TRUE
ENSMUSG00000041859	1102.11	-2.16234	0.402194	-5.37637	7.60034e-08	2.44099e-06	1	20873191	20890536	-	protein_coding	Mcm3	3752	TRUE
ENSMUSG00000042686	1587.52	-2.16078	0.426982	-5.06058	4.17985e-07	1.14759e-05	1	17034783	17168113	-	protein_coding	Jph1	4998	TRUE
ENSMUSG00000054196	1937.76	-2.15198	0.335435	-6.41548	1.4038e-10	8.08521e-09	15	38940326	38950516	+	protein_coding	Cthrc1	1593	TRUE
ENSMUSG00000004098	3707.23	-2.15101	0.439205	-4.89751	9.70594e-07	2.41117e-05	9	20681345	20726363	-	protein_coding	Col5a3	6809	TRUE
ENSMUSG00000001494	199.477	-2.15064	0.558997	-3.84733	0.000119412	0.00160821	11	101853283	101857841	-	protein_coding	Sost	2066	TRUE
ENSMUSG00000031871	2540.64	-2.14468	0.334401	-6.4135	1.4222e-10	8.14567e-09	8	104828256	104871143	+	protein_coding	Cdh5	4203	TRUE
ENSMUSG00000022440	2955.89	-2.13903	0.345741	-6.18681	6.13947e-10	3.11797e-08	15	78407545	78415616	-	protein_coding	C1qtnf6	2702	TRUE
ENSMUSG00000028631	604.145	-2.13237	0.440738	-4.83819	1.31029e-06	3.14882e-05	4	120553334	120605809	-	protein_coding	Kcnq4	4024	TRUE
ENSMUSG00000024590	2114.57	-2.13233	0.347198	-6.14153	8.17326e-10	4.00296e-08	18	56840884	56886496	+	protein_coding	Lmnb1	2962	TRUE
ENSMUSG00000029781	10309.9	-2.13224	0.31504	-6.76818	1.30414e-11	9.30449e-10	6	56809043	56856343	+	protein_coding	Fkbp9	3314	TRUE
ENSMUSG00000037664	12112.2	-2.13217	0.325266	-6.55517	5.55779e-11	3.48316e-09	7	143012075	143014787	-	protein_coding	Cdkn1c	2039	TRUE
ENSMUSG00000024011	1343.49	-2.13072	0.450793	-4.72659	2.28318e-06	5.15628e-05	17	29536653	29549567	+	protein_coding	Pi16	6364	TRUE
ENSMUSG00000039883	1828.11	-2.13071	0.365031	-5.83706	5.31291e-09	2.13542e-07	5	21748556	21780902	+	protein_coding	Lrrc17	3608	TRUE
ENSMUSG00000070526	181.665	-2.12808	0.578174	-3.68069	0.000232605	0.00279982	7	62111618	62114258	-	protein_coding	Peg12	2640	TRUE
ENSMUSG00000023886	3479.69	-2.1267	0.373935	-5.68735	1.29023e-08	4.87239e-07	17	14499767	14625052	+	protein_coding	Smoc2	6951	TRUE
ENSMUSG00000051456	253.73	-2.12462	0.516102	-4.11666	3.84398e-05	0.000610154	13	113799431	113800212	-	protein_coding	Hspb3	781	TRUE
ENSMUSG00000035455	323.821	-2.12148	0.50714	-4.18322	2.87407e-05	0.000471069	11	11737430	11758962	-	protein_coding	Fignl1	4839	TRUE
ENSMUSG00000021806	2129.43	-2.1201	0.403621	-5.25271	1.4988e-07	4.47879e-06	14	19801332	19861855	+	protein_coding	Nid2	5174	TRUE
ENSMUSG00000002007	1019.3	-2.11841	0.388842	-5.44799	5.09419e-08	1.70515e-06	X	72818010	72822531	+	protein_coding	Srpk3	2784	TRUE
ENSMUSG00000086266	278.526	-2.11634	0.538801	-3.92788	8.56997e-05	0.00120947	7	142213429	142224093	+	lncRNA	Igf2os	5337	TRUE
ENSMUSG00000072720	2423.88	-2.11223	0.404258	-5.22495	1.74204e-07	5.14599e-06	5	112836741	113044228	-	protein_coding	Myo18b	10698	TRUE
ENSMUSG00000044949	384.048	-2.11158	0.510774	-4.13407	3.56394e-05	0.000571782	11	32405369	32466687	+	protein_coding	Ubtd2	1012	TRUE
ENSMUSG00000029545	1271.71	-2.10922	0.362485	-5.81879	5.92759e-09	2.3504e-07	5	115248357	115257405	-	protein_coding	Acads	2269	TRUE
ENSMUSG00000021614	4521.27	-2.10839	0.361406	-5.83387	5.41567e-09	2.16827e-07	13	89803430	89890628	-	protein_coding	Vcan	14462	TRUE
ENSMUSG00000027204	6914.38	-2.10616	0.397608	-5.29708	1.17669e-07	3.61584e-06	2	125142513	125349913	-	protein_coding	Fbn1	12128	TRUE
ENSMUSG00000022043	6344.81	-2.10389	0.339109	-6.20416	5.49886e-10	2.82089e-08	14	66534479	66548873	+	protein_coding	Trim35	4618	TRUE
ENSMUSG00000032845	340.894	-2.09968	0.571073	-3.67673	0.000236246	0.00283455	18	65398599	65527137	-	protein_coding	Alpk2	7960	TRUE
ENSMUSG00000030255	2954.28	-2.09943	0.390294	-5.37908	7.4866e-08	2.40821e-06	6	145877366	145910949	+	protein_coding	Sspn	4996	TRUE
ENSMUSG00000030541	6262.84	-2.09818	0.314187	-6.67811	2.42049e-11	1.61515e-09	7	79744593	79765140	-	protein_coding	Idh2	2588	TRUE
ENSMUSG00000044177	294.243	-2.09567	0.49671	-4.2191	2.45277e-05	0.000408181	11	94126781	94136831	-	protein_coding	Wfikkn2	3827	TRUE
ENSMUSG00000022878	419.199	-2.09393	0.542268	-3.86142	0.000112729	0.0015322	16	22965285	22976778	+	protein_coding	Adipoq	1381	TRUE
ENSMUSG00000026193	14661.6	-2.09376	0.38554	-5.43071	5.61291e-08	1.85766e-06	1	71624678	71692359	-	protein_coding	Fn1	11685	TRUE
ENSMUSG00000042082	2093.93	-2.09359	0.349675	-5.98725	2.13414e-09	9.47685e-08	13	93908137	94079524	+	protein_coding	Arsb	6037	TRUE
ENSMUSG00000025745	7474.33	-2.09134	0.336737	-6.21061	5.2779e-10	2.72745e-08	5	30323301	30360160	-	protein_coding	Hadha	8730	TRUE
ENSMUSG00000022303	147.742	-2.08942	0.619533	-3.37257	0.000744713	0.00723963	15	39609325	39624334	+	protein_coding	Dcstamp	2664	TRUE
ENSMUSG00000024987	246.021	-2.08836	0.528657	-3.95032	7.80477e-05	0.00111291	19	37686245	37689984	+	protein_coding	Cyp26a1	1983	TRUE
ENSMUSG00000035606	1099.12	-2.08685	0.389284	-5.36073	8.28864e-08	2.62928e-06	9	102382948	102423438	+	protein_coding	Ky	5879	TRUE
ENSMUSG00000049804	1850.44	-2.08651	0.417531	-4.99724	5.8156e-07	1.52366e-05	X	133587267	133597506	+	protein_coding	Armcx4	7996	TRUE
ENSMUSG00000019539	7572.71	-2.08346	0.306273	-6.80263	1.02728e-11	7.4583e-10	7	44732336	44741645	-	protein_coding	Rcn3	1717	TRUE
ENSMUSG00000050830	178.854	-2.08073	0.576584	-3.60871	0.00030772	0.00351972	11	11064222	11218931	+	protein_coding	Vwc2	6041	TRUE
ENSMUSG00000042254	999.722	-2.08015	0.483114	-4.30571	1.66448e-05	0.000294845	9	65172461	65187887	+	protein_coding	Cilp	4252	TRUE
ENSMUSG00000029163	3760.67	-2.07981	0.3734	-5.56993	2.54846e-08	9.09112e-07	5	31070745	31078621	+	protein_coding	Emilin1	4937	TRUE
ENSMUSG00000017969	1673.9	-2.07933	0.356704	-5.82928	5.56663e-09	2.22009e-07	2	167033724	167082524	-	protein_coding	Ptgis	2567	TRUE
ENSMUSG00000031216	804.465	-2.07759	0.420402	-4.9419	7.73641e-07	1.97178e-05	X	98046853	98118334	+	protein_coding	Stard8	5499	TRUE
ENSMUSG00000079588	1854.15	-2.07619	0.409722	-5.06732	4.03464e-07	1.11665e-05	1	40844760	40896047	+	protein_coding	Tmem182	2716	TRUE
ENSMUSG00000026003	6694.07	-2.07167	0.322764	-6.41853	1.37599e-10	7.96955e-09	1	66869997	66902436	-	protein_coding	Acadl	2005	TRUE
ENSMUSG00000028641	2634.33	-2.06925	0.364081	-5.6835	1.31963e-08	4.96524e-07	4	119090111	119106172	+	protein_coding	P3h1	3846	TRUE
ENSMUSG00000070436	25257.3	-2.06614	0.307749	-6.71372	1.89729e-11	1.30401e-09	7	98994582	99002446	-	protein_coding	Serpinh1	2443	TRUE
ENSMUSG00000028111	12967.8	-2.06533	0.29971	-6.89109	5.53671e-12	4.24392e-10	3	95406566	95416673	+	protein_coding	Ctsk	1512	TRUE
ENSMUSG00000027961	593.463	-2.06281	0.418873	-4.92467	8.45048e-07	2.12748e-05	3	116356621	116376783	+	protein_coding	Lrrc39	5230	TRUE
ENSMUSG00000025610	401.692	-2.06191	0.452971	-4.55198	5.31446e-06	0.000109909	16	87350217	87392224	+	protein_coding	Map3k7cl	1652	TRUE
ENSMUSG00000020241	19266	-2.06007	0.427728	-4.81631	1.46235e-06	3.47775e-05	10	76431595	76459464	-	protein_coding	Col6a2	8326	TRUE
ENSMUSG00000044938	1276.14	-2.05994	0.386004	-5.33657	9.47211e-08	2.96366e-06	9	77543781	77567409	+	protein_coding	Klhl31	6494	TRUE
ENSMUSG00000049409	204.339	-2.05928	0.615525	-3.34557	0.000821134	0.00785471	6	87555572	87567725	-	protein_coding	Prokr1	4230	TRUE
ENSMUSG00000073209	173.593	-2.0554	0.586935	-3.50192	0.000461918	0.00487674	6	30932957	30936013	-	protein_coding	Klf14	3056	TRUE
ENSMUSG00000027955	1740.39	-2.05426	0.360491	-5.69851	1.20863e-08	4.5726e-07	3	79791839	79853587	+	protein_coding	Gask1b	9598	TRUE
ENSMUSG00000030498	349.812	-2.05409	0.48598	-4.22669	2.37152e-05	0.000396581	7	51511762	51644723	+	protein_coding	Gas2	4993	TRUE
ENSMUSG00000042451	679.795	-2.04766	0.428375	-4.78007	1.75237e-06	4.09198e-05	1	134121185	134128970	+	protein_coding	Mybph	2329	TRUE
ENSMUSG00000025791	3031.2	-2.04674	0.352994	-5.79822	6.70228e-09	2.63227e-07	4	99786610	99844491	+	protein_coding	Pgm1	2921	TRUE
ENSMUSG00000029767	12706.8	-2.04569	0.32973	-6.20414	5.49977e-10	2.82089e-08	6	29348067	29377109	+	protein_coding	Calu	4663	TRUE
ENSMUSG00000042529	245.217	-2.0449	0.576007	-3.55014	0.000385028	0.00421161	11	60913389	60961957	+	protein_coding	Kcnj12	2750	TRUE
ENSMUSG00000056174	2065.56	-2.04415	0.413116	-4.94813	7.493e-07	1.91923e-05	4	126180585	126208123	+	protein_coding	Col8a2	4489	TRUE
ENSMUSG00000038763	1799.88	-2.04128	0.453755	-4.49863	6.83938e-06	0.000137047	7	80707347	80755360	+	protein_coding	Alpk3	6445	TRUE
ENSMUSG00000026355	1659.16	-2.03483	0.351574	-5.78778	7.13235e-09	2.78e-07	1	128259326	128287401	-	protein_coding	Mcm6	4666	TRUE
ENSMUSG00000015843	454.528	-2.02534	0.45137	-4.4871	7.21998e-06	0.000143557	1	167425952	167467192	+	protein_coding	Rxrg	2297	TRUE
ENSMUSG00000007655	5972.75	-2.02528	0.306351	-6.61098	3.81775e-11	2.46766e-09	6	17306333	17341451	+	protein_coding	Cav1	3444	TRUE
ENSMUSG00000027792	460.695	-2.02524	0.468733	-4.32066	1.5556e-05	0.000278428	3	73543140	73615748	-	protein_coding	Bche	6741	TRUE
ENSMUSG00000037016	1091.43	-2.02406	0.40929	-4.94528	7.60338e-07	1.94509e-05	3	53421358	53564776	-	protein_coding	Frem2	13255	TRUE
ENSMUSG00000029093	1463.4	-2.01818	0.465033	-4.33987	1.42568e-05	0.000258769	5	36174523	36555483	-	protein_coding	Sorcs2	8802	TRUE
ENSMUSG00000009246	194.328	-2.01243	0.564953	-3.56212	0.000367866	0.0040648	7	142622889	142648379	-	protein_coding	Trpm5	6398	TRUE
ENSMUSG00000024049	7964.66	-2.00632	0.336199	-5.96767	2.40667e-09	1.04042e-07	17	71309627	71433851	+	protein_coding	Myom1	10459	TRUE
ENSMUSG00000024868	333.731	-2.00476	0.475134	-4.21936	2.44999e-05	0.000408049	19	30523262	30527065	-	protein_coding	Dkk1	2427	TRUE
ENSMUSG00000021373	1974.22	-2.00405	0.399727	-5.01355	5.34347e-07	1.41072e-05	13	46655323	46803757	+	protein_coding	Cap2	4159	TRUE
ENSMUSG00000002900	5825.68	-2.00342	0.39842	-5.02841	4.94571e-07	1.32608e-05	12	31315232	31379643	+	protein_coding	Lamb1	9917	TRUE
ENSMUSG00000074064	1311.27	-2.0017	0.376202	-5.32081	1.03307e-07	3.20795e-06	8	120121616	120137841	+	protein_coding	Mlycd	2968	TRUE
ENSMUSG00000004105	6755.59	-1.99874	0.389774	-5.12795	2.92918e-07	8.28489e-06	2	33106080	33137729	+	protein_coding	Angptl2	6286	TRUE
ENSMUSG00000032028	208.012	-1.9951	0.593725	-3.36031	0.000778543	0.00750831	9	48229305	48264754	-	protein_coding	Nxpe2	4102	TRUE
ENSMUSG00000020897	506.598	-1.99435	0.434796	-4.58687	4.49946e-06	9.49585e-05	11	68936472	68942490	+	protein_coding	Aurkb	2946	TRUE
ENSMUSG00000021186	2260.63	-1.99149	0.393056	-5.06669	4.04791e-07	1.11732e-05	12	101712823	101785314	-	protein_coding	Fbln5	6911	TRUE
ENSMUSG00000041797	682.825	-1.9905	0.479818	-4.14845	3.34737e-05	0.000538794	11	109991574	110059022	-	protein_coding	Abca9	8048	TRUE
ENSMUSG00000090523	1032.36	-1.99024	0.380479	-5.23088	1.68702e-07	4.99063e-06	18	32661374	32693087	-	protein_coding	Gypc	2331	TRUE
ENSMUSG00000020067	2406.84	-1.98577	0.393617	-5.04492	4.53709e-07	1.22931e-05	10	62951573	63039731	-	protein_coding	Mypn	5821	TRUE
ENSMUSG00000060572	3032.17	-1.98191	0.336149	-5.89591	3.7262e-09	1.54588e-07	4	140737728	140743295	+	protein_coding	Mfap2	1211	TRUE
ENSMUSG00000001228	1116.89	-1.98129	0.388263	-5.10295	3.344e-07	9.39373e-06	17	56610320	56630486	+	protein_coding	Uhrf1	4259	TRUE
ENSMUSG00000038239	3858.82	-1.98089	0.355309	-5.57512	2.47355e-08	8.8854e-07	7	44984713	44988398	+	protein_coding	Hrc	2566	TRUE
ENSMUSG00000032122	1023.52	-1.98055	0.381928	-5.18566	2.15254e-07	6.25116e-06	9	37138880	37167034	-	protein_coding	Slc37a2	6643	TRUE
ENSMUSG00000020674	3854.67	-1.97914	0.390915	-5.06284	4.13047e-07	1.13858e-05	12	29987606	30067657	+	protein_coding	Pxdn	9648	TRUE
ENSMUSG00000024937	4634.22	-1.97398	0.361498	-5.46056	4.74642e-08	1.59913e-06	19	5757403	5776345	-	protein_coding	Ehbp1l1	6964	TRUE
ENSMUSG00000028989	415.94	-1.97354	0.500882	-3.94013	8.14367e-05	0.00115564	4	148579639	148584917	-	protein_coding	Angptl7	2157	TRUE
ENSMUSG00000032363	336.164	-1.97178	0.521066	-3.78414	0.000154242	0.00198894	9	90045121	90090124	+	protein_coding	Adamts7	6282	TRUE
ENSMUSG00000024526	526.41	-1.96981	0.484922	-4.06212	4.86283e-05	0.000743818	18	67476673	67500855	+	protein_coding	Cidea	1115	TRUE
ENSMUSG00000039629	283.984	-1.96886	0.554265	-3.5522	0.00038202	0.00418982	6	29917010	29959680	+	protein_coding	Strip2	8329	TRUE
ENSMUSG00000057378	789.128	-1.96797	0.44284	-4.44397	8.83148e-06	0.000170343	2	112461699	113047441	-	protein_coding	Ryr3	18977	TRUE
ENSMUSG00000049115	194.826	-1.96592	0.596063	-3.29818	0.000973152	0.00900795	13	30520423	30566850	+	protein_coding	Agtr1a	2786	TRUE
ENSMUSG00000032334	3035.84	-1.96349	0.377417	-5.20244	1.96685e-07	5.76058e-06	9	58195020	58220469	-	protein_coding	Loxl1	3297	TRUE
ENSMUSG00000079685	230.808	-1.95856	0.552575	-3.54443	0.000393467	0.0042767	10	7390361	7423638	-	protein_coding	Ulbp1	6726	TRUE
ENSMUSG00000040666	1950.81	-1.95579	0.334692	-5.84354	5.11022e-09	2.06915e-07	16	96001649	96030135	+	protein_coding	Sh3bgr	1570	TRUE
ENSMUSG00000040694	2588.23	-1.95267	0.327132	-5.96906	2.3863e-09	1.04023e-07	17	48726258	48739958	-	protein_coding	Apobec2	1597	TRUE
ENSMUSG00000001555	5766.14	-1.95215	0.328253	-5.94707	2.72977e-09	1.17017e-07	11	100306522	100315650	+	protein_coding	Fkbp10	2935	TRUE
ENSMUSG00000029373	551.329	-1.95124	0.416466	-4.68524	2.79632e-06	6.19305e-05	5	90920293	90921242	+	protein_coding	Pf4	721	TRUE
ENSMUSG00000071347	236.203	-1.9473	0.536983	-3.62638	0.000287426	0.0033332	14	61005582	61018318	+	protein_coding	C1qtnf9	1903	TRUE
ENSMUSG00000017499	242.214	-1.94458	0.565669	-3.43766	0.000586756	0.00594804	11	98798626	98814766	+	protein_coding	Cdc6	5229	TRUE
ENSMUSG00000044033	876.342	-1.94253	0.429598	-4.52175	6.13311e-06	0.000124761	2	76840245	77000980	-	protein_coding	Ccdc141	11717	TRUE
ENSMUSG00000042515	256.872	-1.94125	0.524058	-3.70427	0.000212	0.00259882	X	138110790	138139084	+	protein_coding	Pwwp3b	4859	TRUE
ENSMUSG00000046280	413.323	-1.94076	0.453991	-4.2749	1.91227e-05	0.000331616	3	89738676	89766141	+	protein_coding	She	7222	TRUE
ENSMUSG00000034714	1161.44	-1.93693	0.367848	-5.26557	1.39752e-07	4.20664e-06	11	114566256	114611803	+	protein_coding	Ttyh2	3739	TRUE
ENSMUSG00000033436	1830.12	-1.93258	0.347549	-5.56059	2.68858e-08	9.55789e-07	X	133704893	133709970	-	protein_coding	Armcx2	4532	TRUE
ENSMUSG00000038086	566.563	-1.92926	0.420428	-4.58879	4.45816e-06	9.42797e-05	9	50662377	50663654	-	protein_coding	Hspb2	834	TRUE
ENSMUSG00000057606	297.024	-1.92901	0.494476	-3.90112	9.57486e-05	0.00133125	14	31245038	31313300	-	protein_coding	Colq	3803	TRUE
ENSMUSG00000025780	3488.32	-1.92135	0.420247	-4.57195	4.83205e-06	0.000101355	2	10158381	10261340	+	protein_coding	Itih5	7900	TRUE
ENSMUSG00000062515	5111.84	-1.92093	0.382219	-5.02573	5.01533e-07	1.34114e-05	3	10269147	10273636	-	protein_coding	Fabp4	4489	TRUE
ENSMUSG00000066058	735.307	-1.9202	0.494979	-3.87935	0.000104736	0.00143683	4	119112610	119119635	+	protein_coding	Cldn19	4263	TRUE
ENSMUSG00000047591	561.95	-1.91991	0.44423	-4.32189	1.54699e-05	0.000277369	15	75617338	75620077	-	protein_coding	Mafa	2739	TRUE
ENSMUSG00000033579	375.923	-1.91888	0.467899	-4.10106	4.11269e-05	0.000642908	8	112071766	112120456	-	protein_coding	Fa2h	3008	TRUE
ENSMUSG00000025348	1807.42	-1.91682	0.403131	-4.75483	1.9861e-06	4.55015e-05	10	128769644	128794155	+	protein_coding	Itga7	8138	TRUE
ENSMUSG00000051220	223.416	-1.91575	0.546374	-3.5063	0.000454383	0.00481692	X	101185321	101200697	-	protein_coding	Ercc6l	5302	TRUE
ENSMUSG00000059327	476.471	-1.91146	0.463414	-4.12474	3.7116e-05	0.000590505	X	99019211	99444368	+	protein_coding	Eda	6825	TRUE
ENSMUSG00000029675	27152.4	-1.90156	0.462206	-4.1141	3.88694e-05	0.000616025	5	134731446	134776177	-	protein_coding	Eln	8098	TRUE
ENSMUSG00000020251	387.191	-1.8958	0.488505	-3.88083	0.000104102	0.00142908	10	82486266	82526484	-	protein_coding	Glt8d2	5773	TRUE
ENSMUSG00000023830	4865.16	-1.89473	0.397531	-4.76625	1.8769e-06	4.33855e-05	17	12901292	12988551	-	protein_coding	Igf2r	9308	TRUE
ENSMUSG00000002068	405.108	-1.89397	0.464477	-4.07764	4.54943e-05	0.000701082	7	37797408	37806959	-	protein_coding	Ccne1	2662	TRUE
ENSMUSG00000087579	278.064	-1.89158	0.513558	-3.68329	0.000230244	0.00277789	19	36544888	36683041	-	lncRNA	Hectd2os	5569	TRUE
ENSMUSG00000027075	337.644	-1.88297	0.512295	-3.67556	0.000237327	0.00284337	2	84669193	84693938	+	protein_coding	Slc43a1	5716	TRUE
ENSMUSG00000020475	5745.39	-1.8827	0.30668	-6.13897	8.30599e-10	4.05832e-08	11	5751639	5753733	-	protein_coding	Pgam2	840	TRUE
ENSMUSG00000027199	2795.01	-1.87978	0.337268	-5.57355	2.49593e-08	8.93465e-07	2	122424947	122441784	-	protein_coding	Gatm	3001	TRUE
ENSMUSG00000001435	3296.06	-1.87977	0.355931	-5.28127	1.28291e-07	3.89577e-06	10	76888011	77002382	-	protein_coding	Col18a1	7021	TRUE
ENSMUSG00000034161	519.38	-1.8795	0.42369	-4.43601	9.16396e-06	0.000175933	15	76341651	76343658	+	protein_coding	Scx	2007	TRUE
ENSMUSG00000026873	253.696	-1.87709	0.541721	-3.46505	0.000530134	0.00546491	2	34783768	34804038	-	protein_coding	Phf19	5039	TRUE
ENSMUSG00000013584	886.763	-1.87401	0.391863	-4.7823	1.73298e-06	4.0605e-05	9	71123070	71203525	+	protein_coding	Aldh1a2	2264	TRUE
ENSMUSG00000019055	1931.91	-1.87329	0.386999	-4.84055	1.29483e-06	3.12737e-05	4	147994209	148021224	-	protein_coding	Plod1	6765	TRUE
ENSMUSG00000024471	3872.46	-1.87308	0.410833	-4.55922	5.13436e-06	0.000106827	18	44467140	44488791	+	protein_coding	Myot	2209	TRUE
ENSMUSG00000044456	515.711	-1.86979	0.437315	-4.27562	1.90604e-05	0.000331091	12	102249306	102357114	+	protein_coding	Rin3	6835	TRUE
ENSMUSG00000072591	223.674	-1.86977	0.53431	-3.49941	0.000466282	0.00491779	5	128656162	128677806	-	lncRNA	Fzd10os	3786	TRUE
ENSMUSG00000027984	3420.1	-1.86856	0.317759	-5.88044	4.09185e-09	1.6874e-07	3	131027067	131065750	-	protein_coding	Hadh	4977	TRUE
ENSMUSG00000072949	764.075	-1.8652	0.430441	-4.33323	1.4694e-05	0.000265767	12	84056263	84065145	+	protein_coding	Acot1	3919	TRUE
ENSMUSG00000028597	1059.88	-1.86344	0.363352	-5.12845	2.92133e-07	8.27401e-06	4	108257586	108264158	-	protein_coding	Gpx7	1289	TRUE
ENSMUSG00000028339	4387.08	-1.86181	0.368584	-5.05125	4.38938e-07	1.19242e-05	4	47208160	47313167	+	protein_coding	Col15a1	6349	TRUE
ENSMUSG00000001508	662.243	-1.86166	0.435904	-4.27079	1.94783e-05	0.000336368	11	94853616	94867153	-	protein_coding	Sgca	1735	TRUE
ENSMUSG00000031980	441.791	-1.86038	0.49421	-3.76435	0.000166982	0.00212794	8	125283272	125296445	-	protein_coding	Agt	1891	TRUE
ENSMUSG00000005469	8449.93	-1.85974	0.335478	-5.54355	2.96393e-08	1.03934e-06	8	84699621	84723072	+	protein_coding	Prkaca	2488	TRUE
ENSMUSG00000031791	4600.59	-1.85737	0.315483	-5.8874	3.92326e-09	1.62112e-07	8	73325898	73341126	+	protein_coding	Tmem38a	2142	TRUE
ENSMUSG00000105987	1904.05	-1.85727	0.386502	-4.80533	1.54497e-06	3.65292e-05	5	23903293	23917684	-	lncRNA	AI506816	5726	TRUE
ENSMUSG00000021613	537.419	-1.85603	0.545977	-3.39946	0.000675203	0.00669006	13	89687914	89759771	+	protein_coding	Hapln1	5902	TRUE
ENSMUSG00000001333	487.548	-1.85577	0.485031	-3.82609	0.000130195	0.00172526	4	129181409	129202352	+	protein_coding	Sync	2862	TRUE
ENSMUSG00000027074	775.63	-1.85576	0.487998	-3.8028	0.000143069	0.00186587	2	84766922	84788853	+	protein_coding	Slc43a3	4464	TRUE
ENSMUSG00000032724	716.034	-1.85528	0.427584	-4.33898	1.43144e-05	0.000259585	2	103396654	103548768	+	protein_coding	Abtb2	6032	TRUE
ENSMUSG00000050394	233.954	-1.8522	0.526151	-3.52029	0.000431078	0.00461016	X	133649209	133652166	-	protein_coding	Armcx6	2486	TRUE
ENSMUSG00000028328	3490.05	-1.84972	0.361778	-5.11287	3.17304e-07	8.95006e-06	4	46038934	46116032	+	protein_coding	Tmod1	3946	TRUE
ENSMUSG00000009900	195.848	-1.84969	0.561502	-3.29419	0.000987049	0.00910195	11	59138858	59181578	-	protein_coding	Wnt3a	2761	TRUE
ENSMUSG00000040723	1462.62	-1.84836	0.358907	-5.14998	2.60509e-07	7.44232e-06	1	165474084	165537326	-	protein_coding	Rcsd1	10131	TRUE
ENSMUSG00000070469	298.809	-1.8479	0.562413	-3.28566	0.00101744	0.00931334	7	81984901	82263658	+	protein_coding	Adamtsl3	7744	TRUE
ENSMUSG00000061723	55046.8	-1.84708	0.299102	-6.17541	6.59913e-10	3.31526e-08	7	142052572	142069746	+	protein_coding	Tnnt3	1583	TRUE
ENSMUSG00000031119	2235.97	-1.84661	0.362115	-5.09951	3.40533e-07	9.54002e-06	X	51141897	51254129	-	protein_coding	Gpc4	2651	TRUE
ENSMUSG00000053198	2833.22	-1.84386	0.391555	-4.70907	2.48847e-06	5.56505e-05	7	27196812	27219639	+	protein_coding	Prx	5661	TRUE
ENSMUSG00000001029	216.037	-1.84344	0.550178	-3.35062	0.000806296	0.00773256	11	106268481	106278901	-	protein_coding	Icam2	1904	TRUE
ENSMUSG00000024381	8781.81	-1.83999	0.306733	-5.99865	1.98963e-09	8.95725e-08	18	32510282	32568790	+	protein_coding	Bin1	4117	TRUE
ENSMUSG00000002732	1380.16	-1.83484	0.349088	-5.2561	1.47141e-07	4.40334e-06	2	76493387	76503460	-	protein_coding	Fkbp7	1485	TRUE
ENSMUSG00000024440	284.558	-1.83466	0.496034	-3.69865	0.00021675	0.00264919	18	38400141	38417455	-	protein_coding	Pcdh12	6058	TRUE
ENSMUSG00000031880	449.615	-1.83414	0.442517	-4.14478	3.40135e-05	0.000547054	8	105354701	105357959	-	protein_coding	Rrad	1577	TRUE
ENSMUSG00000032366	42436.6	-1.83304	0.308481	-5.94215	2.81315e-09	1.20341e-07	9	66929871	66956688	-	protein_coding	Tpm1	6485	TRUE
ENSMUSG00000024210	365.621	-1.83243	0.537266	-3.41065	0.000648073	0.00646161	17	27362938	27386769	-	protein_coding	Ip6k3	2342	TRUE
ENSMUSG00000027715	1621.33	-1.83067	0.373651	-4.8994	9.61287e-07	2.39093e-05	3	36619013	36626299	-	protein_coding	Ccna2	4083	TRUE
ENSMUSG00000026042	24363.6	-1.82867	0.37038	-4.93728	7.92202e-07	2.00975e-05	1	45413480	45542442	-	protein_coding	Col5a2	9591	TRUE
ENSMUSG00000039952	7549.12	-1.82789	0.361748	-5.05295	4.35035e-07	1.18494e-05	9	108081832	108141157	-	protein_coding	Dag1	6357	TRUE
ENSMUSG00000031434	541.671	-1.82685	0.456846	-3.99884	6.36541e-05	0.000937488	X	138722380	138772426	-	protein_coding	Morc4	6051	TRUE
ENSMUSG00000019899	2311.71	-1.8243	0.428401	-4.25838	2.05909e-05	0.000353277	10	26856031	27495754	-	protein_coding	Lama2	16605	TRUE
ENSMUSG00000028607	969.016	-1.82365	0.381692	-4.7778	1.77221e-06	4.11499e-05	4	107761177	107780807	-	protein_coding	Cpt2	2391	TRUE
ENSMUSG00000025289	1499.92	-1.82233	0.344737	-5.28616	1.24908e-07	3.8212e-06	X	154106913	154123750	-	protein_coding	Prdx4	2106	TRUE
ENSMUSG00000033544	1503.9	-1.82194	0.435086	-4.18754	2.81994e-05	0.000462932	1	156666131	156688648	+	protein_coding	Angptl1	2841	TRUE
ENSMUSG00000028980	1438.34	-1.81808	0.401364	-4.52975	5.90544e-06	0.000120798	4	150063931	150093480	-	protein_coding	H6pd	5236	TRUE
ENSMUSG00000067780	650.751	-1.81416	0.473867	-3.82843	0.000128965	0.00171115	1	17672124	17701163	+	protein_coding	Pi15	6923	TRUE
ENSMUSG00000047497	1227.6	-1.8131	0.474479	-3.82124	0.000132783	0.0017472	15	11064875	11349317	+	protein_coding	Adamts12	10921	TRUE
ENSMUSG00000025525	750.638	-1.80879	0.388755	-4.65278	3.27491e-06	7.14554e-05	X	111221030	111282452	+	protein_coding	Apool	3486	TRUE
ENSMUSG00000049999	233.109	-1.80828	0.532428	-3.39629	0.000683064	0.00676145	2	178052998	178056265	-	protein_coding	Ppp1r3d	3267	TRUE
ENSMUSG00000062929	6325.09	-1.80521	0.31883	-5.66199	1.49624e-08	5.55875e-07	12	54905593	54909662	-	protein_coding	Cfl2	3266	TRUE
ENSMUSG00000032997	1816.07	-1.80058	0.359514	-5.00838	5.489e-07	1.44544e-05	1	75451212	75455951	-	protein_coding	Chpf	3856	TRUE
ENSMUSG00000033585	2649.53	-1.79951	0.328856	-5.47202	4.44924e-08	1.50886e-06	7	61996316	62000010	+	protein_coding	Ndn	3694	TRUE
ENSMUSG00000090084	1162.77	-1.79812	0.381917	-4.70814	2.49987e-06	5.5845e-05	X	9904215	9983948	-	protein_coding	Srpx	2652	TRUE
ENSMUSG00000034311	430.038	-1.7928	0.460342	-3.8945	9.84032e-05	0.00136019	X	99669342	99770820	+	protein_coding	Kif4	5514	TRUE
ENSMUSG00000062077	1276.25	-1.79197	0.358298	-5.00133	5.69372e-07	1.49553e-05	5	31274055	31294974	+	protein_coding	Trim54	1436	TRUE
ENSMUSG00000037544	318.461	-1.79153	0.518307	-3.4565	0.000547241	0.00560813	14	47625235	47655864	-	protein_coding	Dlgap5	6805	TRUE
ENSMUSG00000047819	321.572	-1.78816	0.52685	-3.39406	0.000688637	0.0068003	3	84500880	84504339	+	protein_coding	Tigd4	3459	TRUE
ENSMUSG00000038074	1357.34	-1.78533	0.364081	-4.90366	9.4068e-07	2.34533e-05	6	54554588	54574293	-	protein_coding	Fkbp14	4149	TRUE
ENSMUSG00000021061	2475.13	-1.78226	0.428443	-4.15984	3.18472e-05	0.000515944	12	76627261	76757321	-	protein_coding	Sptb	12147	TRUE
ENSMUSG00000043518	288.453	-1.77878	0.507995	-3.50157	0.000462518	0.00488059	X	160500064	160562492	+	protein_coding	Rai2	2403	TRUE
ENSMUSG00000020689	1520.99	-1.77455	0.388805	-4.56411	5.01613e-06	0.000105003	11	104498825	104561302	+	protein_coding	Itgb3	5901	TRUE
ENSMUSG00000026407	2671.51	-1.77316	0.418582	-4.2361	2.27432e-05	0.000383416	1	135980487	136047560	+	protein_coding	Cacna1s	6550	TRUE
ENSMUSG00000039787	1215.9	-1.77276	0.381094	-4.65175	3.29128e-06	7.17366e-05	2	29759175	29772852	+	protein_coding	Cercam	3383	TRUE
ENSMUSG00000027510	1038.8	-1.77143	0.407293	-4.34927	1.36589e-05	0.00024891	2	172862290	172876527	+	protein_coding	Rbm38	2869	TRUE
ENSMUSG00000032648	8992.01	-1.76932	0.345464	-5.12157	3.03002e-07	8.55835e-06	19	6434428	6448489	+	protein_coding	Pygm	3218	TRUE
ENSMUSG00000025489	390.753	-1.76874	0.462725	-3.82244	0.000132138	0.00174093	7	140528870	140530204	-	protein_coding	Ifitm5	765	TRUE
ENSMUSG00000023885	7167.94	-1.76703	0.43504	-4.06176	4.87047e-05	0.000744435	17	14885761	14914497	-	protein_coding	Thbs2	7003	TRUE
ENSMUSG00000061068	571.515	-1.76682	0.414978	-4.25762	2.06615e-05	0.00035413	14	56297085	56299770	-	protein_coding	Mcpt4	1108	TRUE
ENSMUSG00000046491	467.372	-1.76426	0.442523	-3.98681	6.69684e-05	0.000977918	11	43365102	43382352	+	protein_coding	C1qtnf2	1308	TRUE
ENSMUSG00000056569	19218	-1.76268	0.363466	-4.84963	1.23694e-06	3.01115e-05	1	170978279	170988699	+	protein_coding	Mpz	2111	TRUE
ENSMUSG00000019846	3014.5	-1.76059	0.381606	-4.61364	3.95669e-06	8.44544e-05	10	38841510	38986184	+	protein_coding	Lama4	12068	TRUE
ENSMUSG00000035923	589.338	-1.75995	0.470455	-3.74095	0.000183327	0.0023077	10	107328713	107330598	-	protein_coding	Myf6	1263	TRUE
ENSMUSG00000022037	28712.1	-1.75958	0.310619	-5.66475	1.47236e-08	5.4799e-07	14	66205931	66218996	+	protein_coding	Clu	3437	TRUE
ENSMUSG00000049287	310.474	-1.75903	0.487888	-3.60539	0.000311686	0.00355261	11	59046194	59054565	-	protein_coding	Iba57	4885	TRUE
ENSMUSG00000032126	1220.03	-1.7562	0.379957	-4.6221	3.79866e-06	8.15032e-05	9	44247635	44255525	-	protein_coding	Hmbs	3909	TRUE
ENSMUSG00000027306	787.662	-1.75517	0.404138	-4.34299	1.40556e-05	0.000255342	2	119448778	119481725	+	protein_coding	Nusap1	4059	TRUE
ENSMUSG00000028717	305.532	-1.75459	0.537197	-3.2662	0.00109002	0.00986184	4	114913622	114928952	+	protein_coding	Tal1	4379	TRUE
ENSMUSG00000032816	2587.4	-1.7518	0.436396	-4.01425	5.96361e-05	0.000884631	9	65008767	65045222	+	protein_coding	Igdcc4	9481	TRUE
ENSMUSG00000026043	151980	-1.75124	0.382857	-4.57412	4.78221e-06	0.000100559	1	45350697	45388866	+	protein_coding	Col3a1	9816	TRUE
ENSMUSG00000074364	4352.16	-1.74921	0.323513	-5.40692	6.41179e-08	2.09516e-06	7	15680882	15701492	-	protein_coding	Ehd2	5119	TRUE
ENSMUSG00000045776	797.031	-1.74797	0.475455	-3.67642	0.000236529	0.00283545	14	28740164	28755602	+	protein_coding	Lrtm1	7939	TRUE
ENSMUSG00000029096	2602.14	-1.74745	0.360493	-4.84739	1.25098e-06	3.03815e-05	5	35809366	35837126	-	protein_coding	Htra3	4439	TRUE
ENSMUSG00000013275	2183.94	-1.74474	0.367067	-4.75318	2.00238e-06	4.58237e-05	1	131755230	131776603	+	protein_coding	Slc41a1	4912	TRUE
ENSMUSG00000018983	878.088	-1.74341	0.407179	-4.28169	1.85481e-05	0.000323831	4	135899704	135923368	+	protein_coding	E2f2	4882	TRUE
ENSMUSG00000052415	444.055	-1.74336	0.47783	-3.64849	0.000263783	0.00309912	3	93349636	93356384	+	protein_coding	Tchh	5823	TRUE
ENSMUSG00000027496	414.867	-1.74154	0.452337	-3.8501	0.00011807	0.00159221	2	172198109	172212455	-	protein_coding	Aurka	2531	TRUE
ENSMUSG00000049687	445.593	-1.73975	0.445201	-3.90778	9.31475e-05	0.00129771	15	82223142	82229944	+	protein_coding	Pheta2	3311	TRUE
ENSMUSG00000027488	1338.85	-1.7374	0.372179	-4.66818	3.03883e-06	6.67992e-05	2	154218232	154250019	-	protein_coding	Snta1	3094	TRUE
ENSMUSG00000021579	380.354	-1.73605	0.46499	-3.73352	0.00018882	0.00236637	13	74507696	74512124	-	protein_coding	Lrrc14b	2755	TRUE
ENSMUSG00000043683	3744.73	-1.73352	0.348811	-4.96981	6.70198e-07	1.73385e-05	17	56563809	56570610	+	protein_coding	Fem1a	6801	TRUE
ENSMUSG00000053898	3685.03	-1.73277	0.314367	-5.51192	3.54935e-08	1.22586e-06	7	28524641	28531672	+	protein_coding	Ech1	2284	TRUE
ENSMUSG00000001622	1113.47	-1.7269	0.440503	-3.92028	8.84449e-05	0.00124142	5	88073437	88080524	+	protein_coding	Csn3	4152	TRUE
ENSMUSG00000024538	7023.34	-1.72554	0.338468	-5.09807	3.43134e-07	9.59984e-06	18	53539403	53551187	-	protein_coding	Ppic	1403	TRUE
ENSMUSG00000025270	1306.24	-1.72304	0.390056	-4.41741	9.98916e-06	0.000189831	X	149330370	149353634	+	protein_coding	Alas2	2403	TRUE
ENSMUSG00000028081	11544.9	-1.7204	0.341874	-5.03226	4.84724e-07	1.30307e-05	3	86045246	86050009	-	protein_coding	Rps3a1	977	TRUE
ENSMUSG00000011118	1067.13	-1.71872	0.38117	-4.50908	6.51108e-06	0.000131258	9	37571197	37580531	-	protein_coding	Panx3	3434	TRUE
ENSMUSG00000033327	3085.33	-1.71863	0.425625	-4.03789	5.39344e-05	0.000811733	17	34879430	34938789	+	protein_coding	Tnxb	13488	TRUE
ENSMUSG00000060600	14322.7	-1.717	0.29788	-5.76405	8.21171e-09	3.17093e-07	11	70548027	70553339	+	protein_coding	Eno3	1739	TRUE
ENSMUSG00000049134	5513	-1.7169	0.412738	-4.15979	3.1854e-05	0.000515944	19	56308466	56378469	-	protein_coding	Nrap	5507	TRUE
ENSMUSG00000001403	1141.35	-1.7168	0.359324	-4.77786	1.7717e-06	4.11499e-05	2	164611817	164620742	+	protein_coding	Ube2c	2600	TRUE
ENSMUSG00000044017	523.629	-1.71638	0.508307	-3.37666	0.000733714	0.00716714	5	129173813	129281663	+	protein_coding	Adgrd1	8321	TRUE
ENSMUSG00000021381	778.438	-1.71466	0.386173	-4.44013	8.99063e-06	0.000173088	13	48816473	48819983	+	protein_coding	Barx1	1399	TRUE
ENSMUSG00000006369	2132.35	-1.71415	0.36156	-4.74099	2.12678e-06	4.8349e-05	15	85090149	85170736	+	protein_coding	Fbln1	4368	TRUE
ENSMUSG00000026211	2329.2	-1.71348	0.37903	-4.5207	6.16362e-06	0.000125209	1	75455953	75483096	-	protein_coding	Obsl1	8467	TRUE
ENSMUSG00000021943	1543.92	-1.70978	0.45431	-3.76346	0.000167578	0.0021329	14	33645543	33659940	+	protein_coding	Gdf10	5210	TRUE
ENSMUSG00000062175	587.438	-1.70901	0.417245	-4.09594	4.20465e-05	0.000655296	2	156681926	156697490	+	protein_coding	Tgif2	3832	TRUE
ENSMUSG00000081683	368.083	-1.70652	0.463292	-3.68347	0.00023008	0.00277753	5	128677907	128681157	+	protein_coding	Fzd10	3250	TRUE
ENSMUSG00000027469	1127.41	-1.70511	0.382835	-4.45391	8.43189e-06	0.000163553	2	152689883	152737241	+	protein_coding	Tpx2	4677	TRUE
ENSMUSG00000036450	3380.58	-1.70252	0.387072	-4.39846	1.09023e-05	0.000205292	19	44551288	44564713	+	protein_coding	Hif1an	6606	TRUE
ENSMUSG00000024593	439.795	-1.69335	0.463329	-3.65475	0.000257431	0.00304706	18	57266161	57430539	+	protein_coding	Megf10	7718	TRUE
ENSMUSG00000029307	4647.23	-1.69311	0.347131	-4.87743	1.07477e-06	2.64132e-05	5	104350478	104361968	+	protein_coding	Dmp1	2764	TRUE
ENSMUSG00000047875	562.127	-1.6931	0.459097	-3.68789	0.000226124	0.0027394	4	150171821	150190384	+	protein_coding	Gpr157	4900	TRUE
ENSMUSG00000019838	391.949	-1.69025	0.507064	-3.33341	0.000857891	0.00810672	10	39909527	40018254	-	protein_coding	Slc16a10	7356	TRUE
ENSMUSG00000034220	8502.59	-1.68872	0.335058	-5.0401	4.65289e-07	1.25903e-05	1	92759366	92788501	+	protein_coding	Gpc1	5159	TRUE
ENSMUSG00000068220	14087.6	-1.68829	0.307962	-5.48213	4.20245e-08	1.43139e-06	15	78810924	78814665	+	protein_coding	Lgals1	903	TRUE
ENSMUSG00000003038	5626.45	-1.68827	0.325946	-5.1796	2.22366e-07	6.43053e-06	4	133692048	133695961	-	protein_coding	Hmgn2	3060	TRUE
ENSMUSG00000017861	368.157	-1.68755	0.499268	-3.38006	0.000724706	0.00709867	2	162896606	162926608	+	protein_coding	Mybl2	4632	TRUE
ENSMUSG00000023953	470.445	-1.68396	0.461386	-3.64977	0.000262473	0.00308576	17	46482280	46513571	-	protein_coding	Polh	5950	TRUE
ENSMUSG00000029338	1327.88	-1.68376	0.388855	-4.33005	1.49074e-05	0.000269155	5	98030641	98178902	-	protein_coding	Antxr2	6655	TRUE
ENSMUSG00000032014	1172.72	-1.68302	0.356499	-4.72098	2.34714e-06	5.28915e-05	9	43132531	43151208	-	protein_coding	Oaf	2629	TRUE
ENSMUSG00000000402	857.548	-1.68047	0.453424	-3.70619	0.000210401	0.00258383	X	165306002	165368716	-	protein_coding	Egfl6	2704	TRUE
ENSMUSG00000079442	859.984	-1.67857	0.400697	-4.18914	2.80018e-05	0.000460422	2	32477106	32489710	+	protein_coding	St6galnac4	6482	TRUE
ENSMUSG00000021130	1235.35	-1.67335	0.404226	-4.13965	3.47836e-05	0.000558569	12	80565050	80677746	+	protein_coding	Galnt16	8047	TRUE
ENSMUSG00000000120	761.133	-1.67141	0.405326	-4.12362	3.72958e-05	0.000592908	11	95459643	95478561	-	protein_coding	Ngfr	3446	TRUE
ENSMUSG00000031097	21302.9	-1.67002	0.306836	-5.4427	5.24803e-08	1.7538e-06	7	141995544	141998147	+	protein_coding	Tnni2	1497	TRUE
ENSMUSG00000050315	3035.4	-1.66818	0.442301	-3.7716	0.000162206	0.00207476	3	122870167	123029798	-	protein_coding	Synpo2	13089	TRUE
ENSMUSG00000004891	5783	-1.66793	0.3181	-5.24342	1.57628e-07	4.68994e-06	3	87878384	87887758	+	protein_coding	Nes	6416	TRUE
ENSMUSG00000050288	1203.34	-1.66748	0.38329	-4.35045	1.35858e-05	0.000247899	11	102495221	102498884	+	protein_coding	Fzd2	3663	TRUE
ENSMUSG00000030996	1189.03	-1.66475	0.372819	-4.46529	7.99593e-06	0.000156421	7	101750949	101763140	+	protein_coding	Art1	2809	TRUE
ENSMUSG00000031004	3766.17	-1.66422	0.381806	-4.3588	1.30777e-05	0.000240115	7	135291512	135318090	-	protein_coding	Mki67	10061	TRUE
ENSMUSG00000027257	3201.97	-1.66304	0.328227	-5.06675	4.0466e-07	1.11732e-05	2	91086298	91095024	+	protein_coding	Pacsin3	4327	TRUE
ENSMUSG00000032218	634.409	-1.66229	0.411434	-4.04024	5.33962e-05	0.000804807	9	70314973	70328829	-	protein_coding	Ccnb2	1531	TRUE
ENSMUSG00000020773	883.382	-1.66119	0.380589	-4.36479	1.27243e-05	0.000234672	11	115996577	116018036	-	protein_coding	Trim47	2735	TRUE
ENSMUSG00000034906	559.814	-1.65887	0.448564	-3.69818	0.00021715	0.0026525	2	126945728	126975874	-	protein_coding	Ncaph	4307	TRUE
ENSMUSG00000035914	1522.88	-1.65824	0.379329	-4.3715	1.23394e-05	0.000228595	9	58431580	58462720	-	protein_coding	Cd276	3658	TRUE
ENSMUSG00000024742	593.467	-1.65644	0.417046	-3.97185	7.13162e-05	0.00103627	19	10176495	10181533	-	protein_coding	Fen1	2422	TRUE
ENSMUSG00000030249	1587.58	-1.65532	0.430822	-3.84224	0.000121916	0.00163658	6	142533587	142648041	-	protein_coding	Abcc9	8373	TRUE
ENSMUSG00000024330	13094.6	-1.65526	0.337547	-4.9038	9.40022e-07	2.34533e-05	17	34258410	34285659	+	protein_coding	Col11a2	6874	TRUE
ENSMUSG00000026051	517.109	-1.65505	0.437214	-3.78544	0.000153437	0.00198229	1	43769761	43781738	+	protein_coding	Ecrg4	902	TRUE
ENSMUSG00000015711	1478.3	-1.65375	0.369239	-4.47881	7.50593e-06	0.000148955	3	95160984	95189387	-	protein_coding	Prune1	3618	TRUE
ENSMUSG00000024247	1815.1	-1.65279	0.341317	-4.84239	1.28285e-06	3.10824e-05	17	83522720	83532499	+	protein_coding	Pkdcc	2712	TRUE
ENSMUSG00000024691	684.186	-1.65239	0.413986	-3.9914	6.56843e-05	0.000963947	19	12523103	12567132	+	protein_coding	Fam111a	4125	TRUE
ENSMUSG00000022945	381.645	-1.64734	0.456653	-3.60743	0.000309248	0.00353067	16	93680788	93703003	+	protein_coding	Chaf1b	4681	TRUE
ENSMUSG00000024132	1346.19	-1.64516	0.350134	-4.69866	2.61872e-06	5.83103e-05	17	24645614	24658322	+	protein_coding	Eci1	2127	TRUE
ENSMUSG00000000253	1699.67	-1.64434	0.354942	-4.6327	3.60931e-06	7.7683e-05	13	45660919	45707276	+	protein_coding	Gmpr	2323	TRUE
ENSMUSG00000040287	939.293	-1.64387	0.376667	-4.36424	1.27564e-05	0.000234844	10	127337554	127344692	+	protein_coding	Stac3	2543	TRUE
ENSMUSG00000102918	1148.67	-1.64189	0.459323	-3.5746	0.00035077	0.00391126	18	37939416	37974926	+	protein_coding	Pcdhgc3	5499	TRUE
ENSMUSG00000034685	969.632	-1.64118	0.376639	-4.35742	1.31602e-05	0.0002412	11	102327806	102338508	-	protein_coding	Fam171a2	3119	TRUE
ENSMUSG00000028551	776.607	-1.63972	0.397379	-4.12633	3.686e-05	0.000588248	4	109518072	109524386	-	protein_coding	Cdkn2c	2686	TRUE
ENSMUSG00000021417	2251.44	-1.63482	0.328234	-4.98066	6.33689e-07	1.64767e-05	13	35161730	35211079	-	protein_coding	Eci2	5540	TRUE
ENSMUSG00000027188	728.622	-1.63366	0.446567	-3.65826	0.000253934	0.00301085	2	102380356	102473386	+	protein_coding	Pamr1	6046	TRUE
ENSMUSG00000027435	2335.22	-1.63137	0.354372	-4.60353	4.15382e-06	8.82964e-05	2	148278559	148285483	-	protein_coding	Cd93	6677	TRUE
ENSMUSG00000027809	2227.51	-1.63057	0.348385	-4.68036	2.86365e-06	6.32858e-05	3	79511094	79536807	-	protein_coding	Etfdh	7505	TRUE
ENSMUSG00000033361	814.508	-1.63056	0.435254	-3.74621	0.000179523	0.00226397	X	71006229	71016328	+	protein_coding	Prrg3	6087	TRUE
ENSMUSG00000031490	1342.27	-1.6295	0.350535	-4.6486	3.34196e-06	7.27645e-05	8	27750356	27766702	+	protein_coding	Eif4ebp1	2196	TRUE
ENSMUSG00000042489	482.827	-1.62854	0.483024	-3.37156	0.00074745	0.00725596	4	126450727	126487696	+	protein_coding	Clspn	7186	TRUE
ENSMUSG00000050931	2471.43	-1.62834	0.364546	-4.46677	7.94097e-06	0.000155667	3	131112633	131197172	-	protein_coding	Sgms2	6227	TRUE
ENSMUSG00000018340	8862.55	-1.62691	0.308847	-5.26768	1.3816e-07	4.16479e-06	11	54869933	54924271	-	protein_coding	Anxa6	2930	TRUE
ENSMUSG00000038170	12054.6	-1.62686	0.435946	-3.7318	0.000190117	0.00237577	3	97597139	97796023	-	protein_coding	Pde4dip	16857	TRUE
ENSMUSG00000043496	743.042	-1.62681	0.432118	-3.76475	0.000166716	0.00212586	6	53792452	53797815	-	protein_coding	Tril	5363	TRUE
ENSMUSG00000027597	976.894	-1.62598	0.379439	-4.28521	1.82563e-05	0.000319006	2	154901229	154916417	-	protein_coding	Ahcy	2805	TRUE
ENSMUSG00000027524	300.684	-1.62485	0.486499	-3.33988	0.000838158	0.00795671	2	174602411	174625835	+	protein_coding	Edn3	4113	TRUE
ENSMUSG00000071540	1073.46	-1.62359	0.480696	-3.37757	0.00073129	0.00714959	14	32381075	32407250	-	protein_coding	3425401B19Rik	5572	TRUE
ENSMUSG00000030978	1731.47	-1.62303	0.374424	-4.33474	1.4593e-05	0.000264172	7	102090901	102118978	+	protein_coding	Rrm1	11012	TRUE
ENSMUSG00000056966	771.477	-1.62202	0.492848	-3.29111	0.000997923	0.0091776	5	137951722	137961360	-	protein_coding	Gjc3	4356	TRUE
ENSMUSG00000059447	3879.59	-1.6214	0.335036	-4.83949	1.30175e-06	3.13207e-05	5	30360245	30389591	+	protein_coding	Hadhb	6595	TRUE
ENSMUSG00000034165	4956.04	-1.62111	0.324188	-5.00052	5.71757e-07	1.49988e-05	17	47815975	47910616	+	protein_coding	Ccnd3	8775	TRUE
ENSMUSG00000024735	4308.84	-1.6171	0.322432	-5.01532	5.29455e-07	1.40144e-05	19	10872594	10886923	+	protein_coding	Prpf19	7278	TRUE
ENSMUSG00000014867	9099.29	-1.61654	0.302228	-5.34874	8.85709e-08	2.78816e-06	2	26810051	26823940	-	protein_coding	Surf4	3281	TRUE
ENSMUSG00000087179	321.195	-1.61581	0.478545	-3.37651	0.000734129	0.00716714	2	156644135	156681821	-	lncRNA	5730471H19Rik	7090	TRUE
ENSMUSG00000037474	487.382	-1.61451	0.451156	-3.5786	0.000345445	0.00385847	1	191269467	191307656	-	protein_coding	Dtl	13709	TRUE
ENSMUSG00000033207	445.614	-1.61245	0.467849	-3.44653	0.000567835	0.00578468	19	23279972	23425806	-	protein_coding	Mamdc2	3458	TRUE
ENSMUSG00000024529	10461	-1.61207	0.383961	-4.19853	2.6865e-05	0.000443498	18	52649138	52662939	-	protein_coding	Lox	4778	TRUE
ENSMUSG00000001493	394.077	-1.60976	0.463086	-3.47616	0.00050865	0.00527028	11	101768335	101785200	-	protein_coding	Meox1	2228	TRUE
ENSMUSG00000015468	452.909	-1.60815	0.446501	-3.60167	0.000316182	0.00359193	17	34783241	34807477	+	protein_coding	Notch4	8061	TRUE
ENSMUSG00000038545	2249.86	-1.60788	0.358217	-4.48856	7.17046e-06	0.000142848	17	46961262	46975290	+	protein_coding	Cul7	7410	TRUE
ENSMUSG00000032431	3348.91	-1.60698	0.324039	-4.95922	7.07758e-07	1.82416e-05	9	114204201	114219743	-	protein_coding	Crtap	1772	TRUE
ENSMUSG00000054675	2659.14	-1.60559	0.344584	-4.6595	3.16986e-06	6.93099e-05	5	113931789	113938577	-	protein_coding	Tmem119	2315	TRUE
ENSMUSG00000056071	1179.15	-1.60184	0.404179	-3.96318	7.39567e-05	0.0010659	3	90599938	90603028	-	protein_coding	S100a9	522	TRUE
ENSMUSG00000042770	358.635	-1.59769	0.477719	-3.34441	0.000824585	0.0078677	6	135114519	135175020	-	protein_coding	Hebp1	3711	TRUE
ENSMUSG00000005973	4768.93	-1.59627	0.321783	-4.96072	7.02314e-07	1.81239e-05	2	105216635	105229664	-	protein_coding	Rcn1	3196	TRUE
ENSMUSG00000018574	4928.93	-1.59589	0.310521	-5.13939	2.75638e-07	7.83914e-06	11	69901008	69906237	-	protein_coding	Acadvl	2686	TRUE
ENSMUSG00000024621	1753.67	-1.59483	0.348751	-4.57297	4.80853e-06	0.000100965	18	61233669	61265221	+	protein_coding	Csf1r	5774	TRUE
ENSMUSG00000003123	841.443	-1.59217	0.37901	-4.20087	2.65894e-05	0.000440358	7	25078951	25098135	-	protein_coding	Lipe	5886	TRUE
ENSMUSG00000022438	1841.83	-1.59116	0.370917	-4.28981	1.78829e-05	0.00031374	15	84116243	84199889	+	protein_coding	Parvb	4416	TRUE
ENSMUSG00000028626	1458.44	-1.5846	0.34938	-4.53544	5.74822e-06	0.000117816	4	120896581	120912519	+	protein_coding	Col9a2	3095	TRUE
ENSMUSG00000041559	6550.24	-1.58347	0.389977	-4.06041	4.89865e-05	0.000747633	1	133964991	133976015	+	protein_coding	Fmod	3306	TRUE
ENSMUSG00000050989	1532.3	-1.58163	0.357278	-4.4269	9.55973e-06	0.000182511	4	134265202	134279477	-	protein_coding	Selenon	3619	TRUE
ENSMUSG00000060671	2364.05	-1.58008	0.361679	-4.36873	1.24971e-05	0.000230894	3	89846787	89870815	-	protein_coding	Atp8b2	8561	TRUE
ENSMUSG00000032267	1028.42	-1.57967	0.432388	-3.65337	0.000258825	0.00305654	9	48896674	48953817	+	protein_coding	Usp28	5832	TRUE
ENSMUSG00000037029	1116.76	-1.57762	0.38805	-4.0655	4.79305e-05	0.000734235	7	29860693	29869175	-	protein_coding	Zfp146	3270	TRUE
ENSMUSG00000038587	2333.74	-1.57748	0.402255	-3.9216	8.79642e-05	0.00123804	10	4216379	4309470	+	protein_coding	Akap12	6728	TRUE
ENSMUSG00000029335	1202.2	-1.57726	0.403239	-3.91147	9.17345e-05	0.00127975	5	99002273	99032255	+	protein_coding	Bmp3	7398	TRUE
ENSMUSG00000023990	873.402	-1.5769	0.382064	-4.12732	3.6701e-05	0.000586164	17	48047954	48103344	+	protein_coding	Tfeb	5669	TRUE
ENSMUSG00000050382	421.838	-1.576	0.449605	-3.50529	0.000456108	0.00482777	7	79347845	79365468	-	protein_coding	Kif7	4581	TRUE
ENSMUSG00000023046	1171.93	-1.5743	0.373081	-4.21972	2.44605e-05	0.000408024	15	102052796	102057946	+	protein_coding	Igfbp6	1112	TRUE
ENSMUSG00000048175	1559.67	-1.57417	0.348996	-4.51056	6.4657e-06	0.000130574	15	98032517	98063506	-	protein_coding	Asb8	2410	TRUE
ENSMUSG00000037568	666.735	-1.57388	0.415009	-3.79239	0.000149202	0.00193362	1	190679842	190711493	-	protein_coding	Vash2	4314	TRUE
ENSMUSG00000028480	730	-1.57111	0.392063	-4.0073	6.14171e-05	0.000909088	4	43957400	43979118	+	protein_coding	Glipr2	2320	TRUE
ENSMUSG00000068566	3966.38	-1.57078	0.382753	-4.1039	4.06244e-05	0.000636984	7	3337604	3348958	+	protein_coding	Myadm	4479	TRUE
ENSMUSG00000035199	3835.94	-1.57063	0.313485	-5.01022	5.43675e-07	1.43351e-05	6	97187649	97210276	+	protein_coding	Arl6ip5	1442	TRUE
ENSMUSG00000028364	9846.39	-1.56905	0.350774	-4.4731	7.70938e-06	0.000151824	4	63878021	63965252	-	protein_coding	Tnc	7772	TRUE
ENSMUSG00000049047	1016.16	-1.56903	0.412382	-3.8048	0.00014192	0.00185375	X	133657343	133662204	+	protein_coding	Armcx3	3540	TRUE
ENSMUSG00000043895	753.476	-1.56473	0.394151	-3.96987	7.19127e-05	0.00104199	9	20873656	20888077	-	protein_coding	S1pr2	7971	TRUE
ENSMUSG00000054555	1067.33	-1.56422	0.418262	-3.73981	0.000184158	0.00231534	7	133484927	133833875	-	protein_coding	Adam12	10573	TRUE
ENSMUSG00000042895	648.557	-1.56382	0.448273	-3.48854	0.000485666	0.0050858	15	41727471	41733116	-	protein_coding	Abra	2979	TRUE
ENSMUSG00000027470	879.532	-1.56234	0.408025	-3.82904	0.000128642	0.00171006	2	152753271	152764988	+	protein_coding	Mylk2	2951	TRUE
ENSMUSG00000032216	23375.6	-1.56218	0.352261	-4.43472	9.21913e-06	0.000176827	9	72569627	72657134	+	protein_coding	Nedd4	12601	TRUE
ENSMUSG00000027082	430.374	-1.56213	0.440582	-3.54561	0.000391707	0.00426943	2	84263198	84307119	-	protein_coding	Tfpi	5463	TRUE
ENSMUSG00000015605	1123.42	-1.56168	0.380616	-4.10303	4.07781e-05	0.000638423	17	46859254	46867101	-	protein_coding	Srf	2893	TRUE
ENSMUSG00000096146	484.859	-1.55161	0.45995	-3.37344	0.000742348	0.00722344	7	45743376	45750188	-	protein_coding	Kcnj11	3677	TRUE
ENSMUSG00000045573	1086.54	-1.54981	0.378155	-4.09835	4.1611e-05	0.00064949	4	4133530	4138819	-	protein_coding	Penk	1634	TRUE
ENSMUSG00000030247	451.028	-1.54698	0.445228	-3.47457	0.000511678	0.00529899	6	142510562	142517340	-	protein_coding	Kcnj8	2548	TRUE
ENSMUSG00000021200	1306.55	-1.54501	0.444058	-3.47929	0.000502746	0.00521959	12	103287400	103322260	-	protein_coding	Asb2	3542	TRUE
ENSMUSG00000037892	972.263	-1.54453	0.40222	-3.84	0.000123035	0.00164838	3	49697744	49711774	-	protein_coding	Pcdh18	5366	TRUE
ENSMUSG00000036352	1920.44	-1.54365	0.341098	-4.52553	6.02457e-06	0.000122869	2	25888554	25911759	-	protein_coding	Ubac1	2632	TRUE
ENSMUSG00000022033	438.062	-1.54254	0.439373	-3.51077	0.000446804	0.00474146	14	66043285	66055271	+	protein_coding	Pbk	1791	TRUE
ENSMUSG00000029683	1569.52	-1.54119	0.468279	-3.29118	0.000997663	0.0091776	6	24597760	24605413	+	protein_coding	Lmod2	1976	TRUE
ENSMUSG00000028763	12295.5	-1.54031	0.376853	-4.0873	4.36417e-05	0.000678415	4	137196079	137297941	+	protein_coding	Hspg2	14739	TRUE
ENSMUSG00000027680	4551.65	-1.53975	0.337554	-4.56149	5.07921e-06	0.000106	3	34074091	34124471	+	protein_coding	Fxr1	6553	TRUE
ENSMUSG00000046743	1366.57	-1.53821	0.456173	-3.37199	0.000746266	0.0072513	3	38941088	39066134	+	protein_coding	Fat4	17165	TRUE
ENSMUSG00000022261	2456.29	-1.53779	0.324655	-4.73669	2.17233e-06	4.91672e-05	15	32920868	33035081	+	protein_coding	Sdc2	3527	TRUE
ENSMUSG00000020216	1067.71	-1.53568	0.364234	-4.21618	2.48471e-05	0.000413163	10	80644329	80649332	-	protein_coding	Jsrp1	1333	TRUE
ENSMUSG00000024846	501.133	-1.53492	0.424612	-3.61486	0.000300505	0.00345765	19	5394732	5399602	-	protein_coding	Cst6	4090	TRUE
ENSMUSG00000012443	841.172	-1.5348	0.429935	-3.56984	0.000357195	0.00396943	19	37364850	37410307	+	protein_coding	Kif11	7461	TRUE
ENSMUSG00000023942	1927.77	-1.53324	0.342481	-4.47686	7.57472e-06	0.000149888	17	45896125	45910532	-	protein_coding	Slc29a1	4008	TRUE
ENSMUSG00000023092	15079.9	-1.53209	0.3462	-4.42546	9.62391e-06	0.000183567	X	55777146	55838706	+	protein_coding	Fhl1	3714	TRUE
ENSMUSG00000004044	10994.2	-1.53155	0.313697	-4.88226	1.04875e-06	2.58046e-05	11	100847558	100861713	-	protein_coding	Cavin1	3587	TRUE
ENSMUSG00000027198	1876.8	-1.52943	0.354325	-4.31644	1.58563e-05	0.000282821	2	93491372	93652913	-	protein_coding	Ext2	7328	TRUE
ENSMUSG00000045594	948.861	-1.52613	0.374216	-4.0782	4.53865e-05	0.000699943	9	114230143	114303966	+	protein_coding	Glb1	3008	TRUE
ENSMUSG00000026712	1004.58	-1.52591	0.423011	-3.60725	0.000309462	0.00353116	2	14234202	14336868	+	protein_coding	Mrc1	6371	TRUE
ENSMUSG00000029156	2020.74	-1.52418	0.359743	-4.23686	2.26663e-05	0.000382452	5	73790091	73805133	-	protein_coding	Sgcb	4052	TRUE
ENSMUSG00000032306	1071.54	-1.52399	0.378758	-4.02364	5.73064e-05	0.000854334	9	57451538	57460046	-	protein_coding	Mpi	3142	TRUE
ENSMUSG00000022673	1019.23	-1.52284	0.394683	-3.85838	0.000114142	0.0015453	16	15441760	15455264	-	protein_coding	Mcm4	3589	TRUE
ENSMUSG00000029231	3629.75	-1.5217	0.383964	-3.96312	7.39757e-05	0.0010659	5	75312952	75358876	+	protein_coding	Pdgfra	10024	TRUE
ENSMUSG00000001131	1045.19	-1.52143	0.37256	-4.08372	4.43211e-05	0.000686079	X	20736404	20740974	+	protein_coding	Timp1	888	TRUE
ENSMUSG00000025358	827.445	-1.52126	0.429196	-3.54444	0.000393451	0.0042767	10	128533807	128540900	-	protein_coding	Cdk2	6219	TRUE
ENSMUSG00000041734	2570.12	-1.51579	0.402024	-3.7704	0.000162986	0.00208057	3	86985899	87082054	-	protein_coding	Kirrel	7463	TRUE
ENSMUSG00000030352	2809.11	-1.51044	0.337331	-4.47762	7.54803e-06	0.000149503	6	127938358	128120557	-	protein_coding	Tspan9	4975	TRUE
ENSMUSG00000023456	13131.9	-1.51012	0.298364	-5.06133	4.16344e-07	1.14461e-05	6	124787548	124791259	-	protein_coding	Tpi1	2753	TRUE
ENSMUSG00000061306	4177.4	-1.50918	0.323734	-4.66178	3.13479e-06	6.86889e-05	11	119994785	120042172	-	protein_coding	Slc38a10	6421	TRUE
ENSMUSG00000042010	1253.38	-1.50896	0.41708	-3.61792	0.000296976	0.00342853	5	114284595	114388822	+	protein_coding	Acacb	9632	TRUE
ENSMUSG00000095742	455.54	-1.50807	0.449151	-3.35761	0.000786181	0.00757135	JH584295.1	65	1479	-	protein_coding	NA	243	TRUE
ENSMUSG00000038560	2819.8	-1.5077	0.325955	-4.6255	3.73692e-06	8.03458e-05	11	96904219	96915560	+	protein_coding	Sp6	3841	TRUE
ENSMUSG00000071547	1608.23	-1.50521	0.364855	-4.12551	3.69918e-05	0.000589439	14	30853009	30861081	+	protein_coding	Nt5dc2	2378	TRUE
ENSMUSG00000043099	668.102	-1.50476	0.415231	-3.6239	0.000290189	0.00335848	11	75055390	75060345	-	protein_coding	Hic1	3765	TRUE
ENSMUSG00000025574	708.126	-1.50361	0.39098	-3.84575	0.000120183	0.00161648	11	117706351	117716918	-	protein_coding	Tk1	5198	TRUE
ENSMUSG00000039316	559.508	-1.50222	0.415585	-3.61471	0.000300688	0.00345783	17	50299284	50497702	-	protein_coding	Rftn1	4504	TRUE
ENSMUSG00000025393	35979.5	-1.50182	0.305818	-4.91085	9.06843e-07	2.2692e-05	10	127919141	127926260	+	protein_coding	Atp5b	4237	TRUE
ENSMUSG00000036580	1587.96	-1.50113	0.391103	-3.83819	0.000123945	0.00165843	3	55019528	55044743	+	protein_coding	Spg20	7683	TRUE
ENSMUSG00000005628	1184.35	-1.50092	0.363074	-4.13393	3.56619e-05	0.000571782	3	95031786	95036520	+	protein_coding	Tmod4	1717	TRUE
ENSMUSG00000046186	1616.83	-1.49998	0.368698	-4.06832	4.73526e-05	0.000725921	9	78522827	78623535	+	protein_coding	Cd109	6900	TRUE
ENSMUSG00000022860	611.851	-1.49907	0.421171	-3.55928	0.000371876	0.00409819	16	78727835	78748621	+	protein_coding	Chodl	5491	TRUE
ENSMUSG00000067377	984.026	-1.49773	0.408482	-3.66657	0.000245822	0.00292644	X	132791816	132799178	-	protein_coding	Tspan6	2060	TRUE
ENSMUSG00000051373	395.174	-1.49725	0.45075	-3.32168	0.000894776	0.00840136	2	31985539	32000832	+	protein_coding	Plpp7	2078	TRUE
ENSMUSG00000055632	536.712	-1.49447	0.453296	-3.29691	0.000977553	0.00903407	2	31204426	31350750	+	protein_coding	Hmcn2	16073	TRUE
ENSMUSG00000051316	437.481	-1.49425	0.438385	-3.40853	0.000653147	0.00649963	18	37773543	37777257	-	protein_coding	Taf7	3302	TRUE
ENSMUSG00000038132	1724.69	-1.49275	0.409353	-3.64662	0.000265716	0.00310942	13	46571909	46584571	+	protein_coding	Rbm24	3491	TRUE
ENSMUSG00000023336	534.979	-1.49004	0.419622	-3.55091	0.000383903	0.00420503	8	120393103	120414961	+	protein_coding	Wfdc1	1539	TRUE
ENSMUSG00000023009	676.203	-1.4891	0.414885	-3.58918	0.000331717	0.00373141	15	99319915	99355629	-	protein_coding	Nckap5l	5002	TRUE
ENSMUSG00000029718	7664.8	-1.48851	0.344753	-4.3176	1.57734e-05	0.000281585	5	137603364	137612046	-	protein_coding	Pcolce	3823	TRUE
ENSMUSG00000027848	4105.31	-1.48683	0.344597	-4.31469	1.59828e-05	0.000284585	3	103629537	103645317	-	protein_coding	Olfml3	6161	TRUE
ENSMUSG00000029710	2119.48	-1.48618	0.341266	-4.35489	1.33133e-05	0.000243573	5	137348370	137376931	+	protein_coding	Ephb4	4640	TRUE
ENSMUSG00000002409	748.552	-1.48509	0.396051	-3.74975	0.000177011	0.00223955	7	27878893	27886719	+	protein_coding	Dyrk1b	2695	TRUE
ENSMUSG00000018334	1425.79	-1.48452	0.432537	-3.43212	0.000598885	0.00604425	11	78904265	79037233	-	protein_coding	Ksr1	7103	TRUE
ENSMUSG00000008450	653.377	-1.48432	0.400182	-3.70912	0.000207984	0.00255567	8	106587211	106605962	+	protein_coding	Nutf2	2034	TRUE
ENSMUSG00000042804	2362.57	-1.48428	0.366237	-4.05278	5.06121e-05	0.000767331	4	152358688	152369794	+	protein_coding	Gpr153	3909	TRUE
ENSMUSG00000049521	1187.4	-1.47894	0.364912	-4.05288	5.05915e-05	0.000767331	15	78726823	78735097	+	protein_coding	Cdc42ep1	2560	TRUE
ENSMUSG00000040690	10523.2	-1.47772	0.384788	-3.84036	0.000122856	0.00164813	4	129941632	129993076	+	protein_coding	Col16a1	6750	TRUE
ENSMUSG00000069920	868.069	-1.4772	0.391047	-3.77756	0.000158376	0.00203842	8	105979269	105981785	-	protein_coding	B3gnt9	2516	TRUE
ENSMUSG00000034807	3322.61	-1.47555	0.341882	-4.31596	1.58911e-05	0.000283196	8	72063641	72077555	+	protein_coding	Colgalt1	4326	TRUE
ENSMUSG00000023074	1047.67	-1.47519	0.367476	-4.01438	5.96025e-05	0.000884631	X	52433474	52459379	-	protein_coding	Mospd1	2085	TRUE
ENSMUSG00000072964	745.099	-1.47486	0.391014	-3.77189	0.000162018	0.00207365	X	134698342	134791830	+	protein_coding	Bhlhb9	4800	TRUE
ENSMUSG00000031519	498.971	-1.47393	0.424446	-3.4726	0.000515439	0.00532991	8	54982614	55040910	+	protein_coding	Asb5	2262	TRUE
ENSMUSG00000021388	8114.18	-1.47293	0.36014	-4.08987	4.31614e-05	0.000671656	13	49697918	49721041	+	protein_coding	Aspn	2354	TRUE
ENSMUSG00000052957	3961.27	-1.47207	0.343167	-4.28967	1.78941e-05	0.00031374	13	60322218	60325179	-	protein_coding	Gas1	2961	TRUE
ENSMUSG00000031740	10793.9	-1.46828	0.359239	-4.0872	4.36615e-05	0.000678415	8	93553918	93580048	+	protein_coding	Mmp2	3371	TRUE
ENSMUSG00000003420	2353.53	-1.46592	0.325836	-4.49896	6.82873e-06	0.000136967	7	44742413	44753275	-	protein_coding	Fcgrt	2102	TRUE
ENSMUSG00000052738	3042.23	-1.46589	0.324701	-4.51459	6.34379e-06	0.000128616	6	73225364	73253894	+	protein_coding	Suclg1	4617	TRUE
ENSMUSG00000044550	679.897	-1.46558	0.394528	-3.71477	0.000203391	0.00250971	X	135491590	135569127	+	protein_coding	Tceal3	3546	TRUE
ENSMUSG00000027293	2434.98	-1.46279	0.34741	-4.21056	2.54739e-05	0.000423245	2	119919655	119985087	-	protein_coding	Ehd4	4007	TRUE
ENSMUSG00000031253	855.623	-1.46228	0.420932	-3.47391	0.000512931	0.0053093	X	132809174	132833195	+	protein_coding	Srpx2	2922	TRUE
ENSMUSG00000027217	881.527	-1.4621	0.396571	-3.68685	0.000227049	0.00274898	2	93032104	93164850	-	protein_coding	Tspan18	8175	TRUE
ENSMUSG00000020900	2719.09	-1.46123	0.375151	-3.89504	9.81827e-05	0.00135959	11	68582384	68707458	+	protein_coding	Myh10	10458	TRUE
ENSMUSG00000018774	678.552	-1.46076	0.413442	-3.53317	0.000410607	0.0044303	11	69555038	69556979	-	protein_coding	Cd68	1257	TRUE
ENSMUSG00000020393	3880.45	-1.46048	0.351388	-4.15633	3.23401e-05	0.000522586	11	5141551	5211558	-	protein_coding	Kremen1	7722	TRUE
ENSMUSG00000030319	1458.84	-1.4587	0.421575	-3.46012	0.000539931	0.00554424	6	115751498	115782518	+	protein_coding	Cand2	5474	TRUE
ENSMUSG00000039115	889.607	-1.45822	0.406794	-3.58466	0.000337521	0.00378431	9	118435757	118730071	+	protein_coding	Itga9	7691	TRUE
ENSMUSG00000023972	3411.93	-1.45643	0.325614	-4.47286	7.71817e-06	0.000151852	17	46875396	46940430	-	protein_coding	Ptk7	5384	TRUE
ENSMUSG00000025140	811.608	-1.45477	0.380325	-3.82506	0.00013074	0.00172887	11	120526537	120534595	-	protein_coding	Pycr1	3935	TRUE
ENSMUSG00000002870	1098.43	-1.45457	0.390587	-3.72407	0.000196037	0.00243646	6	88860455	88875762	-	protein_coding	Mcm2	6956	TRUE
ENSMUSG00000022477	12176.3	-1.45429	0.313102	-4.64477	3.40462e-06	7.38265e-05	15	81756509	81799334	+	protein_coding	Aco2	4302	TRUE
ENSMUSG00000033491	2025.61	-1.45242	0.346038	-4.1973	2.7012e-05	0.000444857	9	86625701	86640496	+	protein_coding	Prss35	3444	TRUE
ENSMUSG00000034648	1270.75	-1.4506	0.412832	-3.51379	0.000441763	0.00470006	6	107506728	107547175	+	protein_coding	Lrrn1	3700	TRUE
ENSMUSG00000045954	1602.31	-1.44981	0.341946	-4.23987	2.23648e-05	0.00037954	1	51328284	51342119	+	protein_coding	Cavin2	3055	TRUE
ENSMUSG00000038943	1151.56	-1.44972	0.404849	-3.5809	0.000342414	0.00382668	7	79944197	79966007	+	protein_coding	Prc1	8225	TRUE
ENSMUSG00000063605	613.274	-1.44764	0.408584	-3.54306	0.000395508	0.00429436	8	95629496	95644726	-	protein_coding	Ccdc102a	2504	TRUE
ENSMUSG00000048376	3141.83	-1.44678	0.318121	-4.54791	5.41806e-06	0.000111809	13	95738310	95754995	-	protein_coding	F2r	3336	TRUE
ENSMUSG00000086596	809.769	-1.44651	0.381379	-3.79284	0.000148934	0.00193258	9	113886207	113927796	+	protein_coding	Susd5	4083	TRUE
ENSMUSG00000021136	498.979	-1.44453	0.43245	-3.34034	0.000836749	0.00795013	12	81073581	81233188	+	protein_coding	Smoc1	3496	TRUE
ENSMUSG00000002602	3380.84	-1.44328	0.391698	-3.68467	0.000228996	0.00276768	7	25456697	25488130	-	protein_coding	Axl	5033	TRUE
ENSMUSG00000024420	1242.93	-1.44318	0.392141	-3.68024	0.000233013	0.00280308	18	13820069	14105844	-	protein_coding	Zfp521	7030	TRUE
ENSMUSG00000020400	1152.19	-1.4431	0.358391	-4.02661	5.65863e-05	0.000846087	11	54801610	54853743	-	protein_coding	Tnip1	3539	TRUE
ENSMUSG00000042436	6318.88	-1.44263	0.323198	-4.4636	8.05937e-06	0.000157364	11	61376256	61379726	+	protein_coding	Mfap4	1922	TRUE
ENSMUSG00000031486	2459.06	-1.44208	0.386308	-3.73297	0.000189232	0.00236637	8	27575610	27613464	+	protein_coding	Adgra2	5775	TRUE
ENSMUSG00000055652	672.824	-1.4414	0.402007	-3.58551	0.000336417	0.0037781	7	75498057	75523879	+	protein_coding	Klhl25	3856	TRUE
ENSMUSG00000031633	21426.1	-1.44045	0.302053	-4.76886	1.85276e-06	4.28754e-05	8	46659833	46664321	-	protein_coding	Slc25a4	2353	TRUE
ENSMUSG00000000555	1728.63	-1.44013	0.405591	-3.55069	0.000384229	0.00420511	15	103252712	103275190	-	protein_coding	Itga5	4933	TRUE
ENSMUSG00000041476	1879.75	-1.43977	0.35028	-4.11035	3.95062e-05	0.000625156	X	156481905	156535587	+	protein_coding	Smpx	2275	TRUE
ENSMUSG00000026950	11704.8	-1.43858	0.391747	-3.67222	0.000240457	0.00287752	2	52026658	52268486	-	protein_coding	Neb	26675	TRUE
ENSMUSG00000063063	1877.79	-1.4385	0.38681	-3.71889	0.000200102	0.00248099	6	76858619	77956682	-	protein_coding	Ctnna2	6947	TRUE
ENSMUSG00000001761	2346.69	-1.43795	0.343345	-4.18806	2.81352e-05	0.000462247	6	29735501	29761364	+	protein_coding	Smo	5621	TRUE
ENSMUSG00000071644	15494.6	-1.43705	0.305351	-4.70622	2.52352e-06	5.63121e-05	19	8944404	8955843	+	protein_coding	Eef1g	2600	TRUE
ENSMUSG00000050410	660.343	-1.43626	0.400123	-3.58954	0.000331263	0.00373037	17	35823630	35827721	-	protein_coding	Tcf19	1782	TRUE
ENSMUSG00000006782	2020.49	-1.43544	0.361584	-3.96985	7.19184e-05	0.00104199	11	100465729	100482555	+	protein_coding	Cnp	3639	TRUE
ENSMUSG00000031375	24580.9	-1.43425	0.367887	-3.89862	9.6743e-05	0.00134236	X	72527207	72539539	+	protein_coding	Bgn	6099	TRUE
ENSMUSG00000095115	3485.57	-1.43322	0.342578	-4.18361	2.86911e-05	0.000470629	7	118084333	118091198	-	protein_coding	Itpripl2	6865	TRUE
ENSMUSG00000035493	3771.86	-1.43278	0.333876	-4.29135	1.77588e-05	0.000312227	13	56757335	56787375	+	protein_coding	Tgfbi	3771	TRUE
ENSMUSG00000063760	862.866	-1.42915	0.391472	-3.65071	0.000261512	0.00308297	10	31369188	31485180	-	protein_coding	Rnf217	11013	TRUE
ENSMUSG00000060284	2006.18	-1.42739	0.332192	-4.29689	1.73213e-05	0.000305516	15	102265040	102275617	-	protein_coding	Sp7	3398	TRUE
ENSMUSG00000020695	3654.01	-1.4272	0.349419	-4.08448	4.41759e-05	0.000685374	11	105183468	105241965	+	protein_coding	Mrc2	6674	TRUE
ENSMUSG00000058806	1367.16	-1.42691	0.371588	-3.84003	0.000123017	0.00164838	10	61674014	61814887	-	protein_coding	Col13a1	4683	TRUE
ENSMUSG00000028047	2365.43	-1.42556	0.404597	-3.52341	0.000426032	0.00456567	3	89122486	89134144	+	protein_coding	Thbs3	4823	TRUE
ENSMUSG00000026181	1057.34	-1.42522	0.364475	-3.91033	9.21709e-05	0.00128497	16	16714332	16745228	+	protein_coding	Ppm1f	4922	TRUE
ENSMUSG00000006221	2538.13	-1.42502	0.416599	-3.4206	0.00062484	0.00626542	4	141148089	141152622	+	protein_coding	Hspb7	2769	TRUE
ENSMUSG00000030401	2403.44	-1.42439	0.325154	-4.38065	1.18326e-05	0.000220594	7	19016548	19030085	+	protein_coding	Rtn2	4585	TRUE
ENSMUSG00000050212	715.74	-1.42123	0.395495	-3.59355	0.000326205	0.00368347	4	126041536	126043668	+	protein_coding	Eva1b	1942	TRUE
ENSMUSG00000022698	5068.72	-1.42118	0.33119	-4.29112	1.77775e-05	0.000312227	16	43960192	43983729	+	protein_coding	Naa50	4648	TRUE
ENSMUSG00000061397	481.221	-1.41981	0.431667	-3.28914	0.00100492	0.00923675	15	101837766	101848759	-	protein_coding	Krt79	4753	TRUE
ENSMUSG00000029838	8930.46	-1.4175	0.301301	-4.70459	2.54382e-06	5.67039e-05	6	36691863	36787155	-	protein_coding	Ptn	3433	TRUE
ENSMUSG00000024236	3307.79	-1.41652	0.429511	-3.29799	0.000973797	0.00900795	18	4920539	5119299	+	protein_coding	Svil	10701	TRUE
ENSMUSG00000034205	4715.03	-1.41461	0.419434	-3.37265	0.000744472	0.00723963	14	69846516	69933283	+	protein_coding	Loxl2	5405	TRUE
ENSMUSG00000051043	1359.53	-1.41443	0.350782	-4.03221	5.52539e-05	0.000828567	11	114741977	114763443	+	protein_coding	Gprc5c	5245	TRUE
ENSMUSG00000002980	4042.56	-1.4119	0.312194	-4.52251	6.11094e-06	0.000124507	7	19490055	19504941	-	protein_coding	Bcam	3199	TRUE
ENSMUSG00000006800	2615.71	-1.41106	0.398712	-3.53905	0.000401575	0.00435106	2	165915008	165997583	-	protein_coding	Sulf2	5871	TRUE
ENSMUSG00000054364	4436.78	-1.40986	0.315699	-4.46585	7.97517e-06	0.000156163	12	8547660	8550009	-	protein_coding	Rhob	2349	TRUE
ENSMUSG00000052698	3335.13	-1.40985	0.410079	-3.438	0.000586022	0.00594645	9	67124368	67466985	-	protein_coding	Tln2	18357	TRUE
ENSMUSG00000008393	2173.16	-1.4075	0.335101	-4.20023	2.66645e-05	0.000441248	16	8476443	8490019	-	protein_coding	Carhsp1	2858	TRUE
ENSMUSG00000033065	10253.3	-1.40707	0.342587	-4.10718	4.00516e-05	0.0006304	15	97990469	98030332	+	protein_coding	Pfkm	3340	TRUE
ENSMUSG00000042215	552.783	-1.40632	0.413453	-3.40139	0.000670438	0.00664924	1	33784564	33796876	-	protein_coding	Bag2	3059	TRUE
ENSMUSG00000001870	2204.99	-1.40613	0.380151	-3.69887	0.00021656	0.00264843	17	75312562	75699507	+	protein_coding	Ltbp1	10691	TRUE
ENSMUSG00000005683	8683.07	-1.40611	0.325142	-4.32461	1.52802e-05	0.000274685	10	128173602	128198348	+	protein_coding	Cs	5779	TRUE
ENSMUSG00000020520	1260.67	-1.40558	0.362569	-3.87672	0.000105874	0.00145067	11	57536267	57678340	+	protein_coding	Galnt10	5965	TRUE
ENSMUSG00000025154	972.514	-1.40427	0.42962	-3.26862	0.00108071	0.00979915	19	41755026	41790486	-	protein_coding	Arhgap19	5103	TRUE
ENSMUSG00000027868	2592.6	-1.40382	0.380919	-3.68534	0.000228395	0.00276204	3	99147696	99261575	+	protein_coding	Tbx15	3747	TRUE
ENSMUSG00000026887	475.658	-1.40185	0.428833	-3.26898	0.00107935	0.00979104	2	36026400	36080659	+	protein_coding	Mrrf	4971	TRUE
ENSMUSG00000013089	918.219	-1.40168	0.395435	-3.54465	0.000393137	0.0042767	16	22200058	22258469	-	protein_coding	Etv5	4103	TRUE
ENSMUSG00000021759	1629.51	-1.40088	0.348581	-4.0188	5.84955e-05	0.000870216	13	112937325	113004428	+	protein_coding	Plpp1	1750	TRUE
ENSMUSG00000045664	525.208	-1.39674	0.425614	-3.28171	0.00103181	0.009422	19	5965663	5974844	-	protein_coding	Cdc42ep2	3411	TRUE
ENSMUSG00000041355	3735.95	-1.39667	0.315305	-4.42959	9.44123e-06	0.000180751	3	88483182	88495726	+	protein_coding	Ssr2	1864	TRUE
ENSMUSG00000046768	1224.21	-1.39525	0.390814	-3.57012	0.000356821	0.00396856	12	75355095	75448230	+	protein_coding	Rhoj	6484	TRUE
ENSMUSG00000057604	1362.94	-1.39443	0.368221	-3.78693	0.000152519	0.00197413	6	112250718	112307386	+	protein_coding	Lmcd1	1730	TRUE
ENSMUSG00000031636	3151.93	-1.39033	0.354121	-3.92614	8.63187e-05	0.00121738	8	46338497	46372585	+	protein_coding	Pdlim3	5147	TRUE
ENSMUSG00000042717	905.344	-1.39031	0.412755	-3.36836	0.000756178	0.00733034	6	14713975	14755273	-	protein_coding	Ppp1r3a	6965	TRUE
ENSMUSG00000033420	5446.41	-1.38715	0.378373	-3.66608	0.000246296	0.0029304	6	87110834	87312803	-	protein_coding	Antxr1	9537	TRUE
ENSMUSG00000029730	1380.01	-1.38504	0.358654	-3.86178	0.000112565	0.001532	5	138162844	138170684	-	protein_coding	Mcm7	4426	TRUE
ENSMUSG00000021823	3093.62	-1.38286	0.394481	-3.50552	0.000455724	0.00482619	14	20979465	21083744	+	protein_coding	Vcl	8191	TRUE
ENSMUSG00000006931	1659.41	-1.38108	0.345228	-4.00048	6.32136e-05	0.000931666	11	100299281	100305662	-	protein_coding	P3h4	2178	TRUE
ENSMUSG00000018906	1656.75	-1.38089	0.369891	-3.73323	0.000189043	0.00236637	11	53990920	54022491	+	protein_coding	P4ha2	6239	TRUE
ENSMUSG00000030470	2391.37	-1.37789	0.351403	-3.92111	8.81419e-05	0.0012397	7	48480145	48497781	-	protein_coding	Csrp3	2671	TRUE
ENSMUSG00000028223	2477.51	-1.37016	0.325944	-4.20366	2.62637e-05	0.000435314	4	15917239	15945507	-	protein_coding	Decr1	3879	TRUE
ENSMUSG00000033960	1297.18	-1.36927	0.410376	-3.33661	0.000848062	0.00803594	18	4634877	4682869	+	protein_coding	Jcad	7311	TRUE
ENSMUSG00000073838	1637.27	-1.36532	0.342621	-3.98494	6.74976e-05	0.000984253	7	126086532	126089903	+	protein_coding	Tufm	2125	TRUE
ENSMUSG00000000171	3190.01	-1.36473	0.328713	-4.15175	3.29949e-05	0.000531917	9	50507656	50515112	-	protein_coding	Sdhd	1231	TRUE
ENSMUSG00000016995	1628.03	-1.36468	0.352023	-3.87669	0.000105886	0.00145067	2	164231312	164247080	-	protein_coding	Matn4	5174	TRUE
ENSMUSG00000038967	2846.19	-1.36365	0.332646	-4.09941	4.14204e-05	0.000647005	11	94917083	94932180	-	protein_coding	Pdk2	3163	TRUE
ENSMUSG00000026817	6432.99	-1.36296	0.306391	-4.44844	8.6497e-06	0.000167306	2	32511769	32525070	+	protein_coding	Ak1	2593	TRUE
ENSMUSG00000032744	890.528	-1.36188	0.373544	-3.64583	0.000266533	0.00311721	4	123127348	123143668	+	protein_coding	Heyl	5113	TRUE
ENSMUSG00000025213	1506.02	-1.3617	0.371038	-3.66998	0.000242569	0.00289943	19	45063679	45067728	+	protein_coding	Kazald1	1681	TRUE
ENSMUSG00000038463	2276.85	-1.36023	0.402052	-3.38321	0.000716432	0.00703099	1	170472100	170510358	+	protein_coding	Olfml2b	3095	TRUE
ENSMUSG00000026574	2881.78	-1.35965	0.320717	-4.23942	2.24097e-05	0.000379676	1	164624212	164651835	+	protein_coding	Dpt	1724	TRUE
ENSMUSG00000075592	1171.84	-1.35942	0.395432	-3.4378	0.00058646	0.00594797	14	56091466	56112193	+	protein_coding	Nynrin	7518	TRUE
ENSMUSG00000063171	1004.15	-1.35936	0.372702	-3.64732	0.000264989	0.00310796	6	148256097	148257431	+	transcribed_processed_pseudogene	Rps4l	1334	TRUE
ENSMUSG00000021242	4788.7	-1.35903	0.337496	-4.0268	5.65414e-05	0.000846029	12	84801335	84819926	-	protein_coding	Npc2	5438	TRUE
ENSMUSG00000036103	2806.53	-1.35895	0.354712	-3.83113	0.000127554	0.0016979	18	9707594	9882644	+	protein_coding	Colec12	8725	TRUE
ENSMUSG00000022110	4045.81	-1.3567	0.313235	-4.33125	1.48268e-05	0.000267935	14	73762758	73833582	+	protein_coding	Sucla2	3988	TRUE
ENSMUSG00000027750	48218.6	-1.3554	0.362758	-3.73638	0.000186692	0.00234149	3	54268529	54298458	+	protein_coding	Postn	8702	TRUE
ENSMUSG00000028197	1019.29	-1.35437	0.379366	-3.5701	0.000356841	0.00396856	3	144998232	145257766	+	protein_coding	Col24a1	7621	TRUE
ENSMUSG00000002944	4581.71	-1.35306	0.340618	-3.97235	7.11656e-05	0.00103481	5	17986687	18093799	-	protein_coding	Cd36	3590	TRUE
ENSMUSG00000057497	863.289	-1.3518	0.379507	-3.56199	0.000368058	0.0040648	6	86342627	86347040	+	protein_coding	Fam136a	2702	TRUE
ENSMUSG00000030872	2057.22	-1.35165	0.339701	-3.97894	6.92222e-05	0.00100798	7	121585944	121620445	-	protein_coding	Gga2	9769	TRUE
ENSMUSG00000057666	28524.2	-1.35127	0.296152	-4.56277	5.04836e-06	0.00010557	6	125138677	125143430	-	protein_coding	Gapdh	4133	TRUE
ENSMUSG00000034487	1128.85	-1.34953	0.388616	-3.47266	0.000515318	0.00532991	9	53295324	53313167	+	protein_coding	Poglut3	3642	TRUE
ENSMUSG00000079111	3817.05	-1.34908	0.31468	-4.28715	1.80978e-05	0.000316773	5	143389592	143407656	+	protein_coding	Kdelr2	1829	TRUE
ENSMUSG00000040322	1227.98	-1.34515	0.385527	-3.48911	0.000484636	0.00508096	3	109030464	109075773	+	protein_coding	Slc25a24	3431	TRUE
ENSMUSG00000025428	23640.4	-1.34505	0.307876	-4.3688	1.24934e-05	0.000230894	18	77861428	77870569	+	protein_coding	Atp5a1	3135	TRUE
ENSMUSG00000024772	2242.11	-1.34206	0.330796	-4.05707	4.96919e-05	0.000756583	19	6326754	6350126	+	protein_coding	Ehd1	3705	TRUE
ENSMUSG00000040653	1192.45	-1.34188	0.382018	-3.5126	0.000443742	0.00471671	10	3316056	3414975	+	protein_coding	Ppp1r14c	2617	TRUE
ENSMUSG00000020402	11762.6	-1.34095	0.315254	-4.25356	2.10396e-05	0.000359417	11	52251686	52280224	+	protein_coding	Vdac1	2620	TRUE
ENSMUSG00000032047	4208.08	-1.33962	0.311561	-4.2997	1.71027e-05	0.000302098	9	53491821	53521682	-	protein_coding	Acat1	3758	TRUE
ENSMUSG00000027883	1333.92	-1.33956	0.370292	-3.61758	0.000297366	0.00343111	3	108585953	108629625	-	protein_coding	Gpsm2	3909	TRUE
ENSMUSG00000021760	1509.89	-1.33828	0.344752	-3.88188	0.000103651	0.00142384	13	113179286	113182944	-	protein_coding	Gpx8	1048	TRUE
ENSMUSG00000041431	748.929	-1.33736	0.401571	-3.33031	0.000867491	0.00818993	13	100915157	100923078	-	protein_coding	Ccnb1	4217	TRUE
ENSMUSG00000042485	1329.71	-1.33546	0.349145	-3.82494	0.000130803	0.00172887	14	30601156	30603567	+	protein_coding	Mustn1	1236	TRUE
ENSMUSG00000030123	3304.49	-1.32573	0.333114	-3.97981	6.89695e-05	0.00100501	6	115931771	115971966	-	protein_coding	Plxnd1	7301	TRUE
ENSMUSG00000031875	1398.52	-1.32316	0.350521	-3.77485	0.000160107	0.00205685	8	105066041	105074304	+	protein_coding	Cmtm3	2986	TRUE
ENSMUSG00000012405	6996.53	-1.32151	0.317146	-4.16689	3.08777e-05	0.0005025	14	4198304	4201873	+	protein_coding	Rpl15	2473	TRUE
ENSMUSG00000051579	1810.35	-1.32	0.33963	-3.8866	0.000101659	0.00140114	X	135069732	135073091	-	protein_coding	Tceal8	2563	TRUE
ENSMUSG00000040488	5282.18	-1.31811	0.372163	-3.54175	0.000397477	0.00431119	7	27004560	27037117	-	protein_coding	Ltbp4	6463	TRUE
ENSMUSG00000001642	1670.02	-1.3176	0.338939	-3.88743	0.00010131	0.00139727	6	34279368	34294413	-	protein_coding	Akr1b3	8384	TRUE
ENSMUSG00000034708	4363.32	-1.31036	0.328615	-3.98751	6.67695e-05	0.000976568	11	102321140	102327874	+	protein_coding	Grn	3474	TRUE
ENSMUSG00000049643	944.4	-1.31012	0.382274	-3.42718	0.000609881	0.0061432	7	27252657	27281524	+	protein_coding	2310022A10Rik	4780	TRUE
ENSMUSG00000069919	12866	-1.30945	0.318932	-4.10572	4.03051e-05	0.000633423	11	32233510	32234465	+	protein_coding	Hba-a1	812	TRUE
ENSMUSG00000038991	6319.41	-1.30892	0.325199	-4.02497	5.69828e-05	0.000850781	13	38684054	38712800	-	protein_coding	Txndc5	4492	TRUE
ENSMUSG00000037148	1404.2	-1.3086	0.386264	-3.38784	0.000704466	0.00693336	8	77976994	78244582	-	protein_coding	Arhgap10	3084	TRUE
ENSMUSG00000033788	1076.68	-1.30859	0.38755	-3.37658	0.00073392	0.00716714	6	83985571	84188042	+	protein_coding	Dysf	8328	TRUE
ENSMUSG00000039208	1007.85	-1.30847	0.366656	-3.56866	0.000358815	0.00397978	11	121592369	121607132	+	protein_coding	Metrnl	1586	TRUE
ENSMUSG00000022324	2818.42	-1.30845	0.387699	-3.37492	0.000738373	0.00720175	15	34306822	34436419	+	protein_coding	Matn2	6263	TRUE
ENSMUSG00000025978	765.126	-1.30722	0.388238	-3.36705	0.000759774	0.00735828	1	55209317	55265941	-	protein_coding	Rftn2	5871	TRUE
ENSMUSG00000023460	2459.03	-1.30643	0.347334	-3.76131	0.000169025	0.00214939	17	66801506	66826724	-	protein_coding	Rab12	3033	TRUE
ENSMUSG00000022551	4785.63	-1.30576	0.309211	-4.22286	2.41217e-05	0.000403052	15	76227722	76230460	+	protein_coding	Cyc1	2154	TRUE
ENSMUSG00000026566	2841.96	-1.30488	0.320115	-4.07627	4.57638e-05	0.000704182	1	165419808	165462107	-	protein_coding	Mpzl1	3550	TRUE
ENSMUSG00000037362	1388.78	-1.30461	0.397068	-3.2856	0.00101765	0.00931334	15	54609097	54617435	+	protein_coding	Ccn3	2869	TRUE
ENSMUSG00000024909	1777.75	-1.3045	0.335847	-3.88423	0.000102656	0.001413	19	5523981	5532545	+	protein_coding	Efemp2	3788	TRUE
ENSMUSG00000019179	7049.14	-1.30423	0.303698	-4.29451	1.75083e-05	0.000308286	5	135807333	135819252	+	protein_coding	Mdh2	3562	TRUE
ENSMUSG00000109324	3036.41	-1.30417	0.32984	-3.95395	7.68711e-05	0.00109841	7	44625412	44635992	-	protein_coding	Prmt1	3425	TRUE
ENSMUSG00000025130	16112.8	-1.30374	0.30158	-4.32303	1.539e-05	0.000276176	11	120451123	120464079	-	protein_coding	P4hb	2861	TRUE
ENSMUSG00000020088	6307.39	-1.30354	0.305494	-4.26699	1.98127e-05	0.000341569	10	61516077	61529076	+	protein_coding	Sar1a	3740	TRUE
ENSMUSG00000109511	1212.96	-1.30002	0.357071	-3.6408	0.000271796	0.00317157	7	44465511	44480236	+	protein_coding	Nup62	2854	TRUE
ENSMUSG00000014606	2659.32	-1.29925	0.322609	-4.02732	5.64166e-05	0.000844773	11	70535021	70538305	-	protein_coding	Slc25a11	2120	TRUE
ENSMUSG00000026456	985.3	-1.29734	0.372189	-3.48569	0.000490861	0.00511941	1	134333296	134339478	+	protein_coding	Cyb5r1	4437	TRUE
ENSMUSG00000001729	5884.31	-1.29665	0.310885	-4.17085	3.03464e-05	0.000496203	12	112620254	112641318	-	protein_coding	Akt1	4098	TRUE
ENSMUSG00000050666	733.492	-1.29464	0.38774	-3.33893	0.000841009	0.0079775	14	32578712	32661448	+	protein_coding	Vstm4	2745	TRUE
ENSMUSG00000037313	893.772	-1.2925	0.381716	-3.38602	0.000709132	0.00696598	5	33815471	33836339	+	protein_coding	Tacc3	3552	TRUE
ENSMUSG00000085208	1380.23	-1.29165	0.369406	-3.49657	0.000471282	0.00495784	11	86092136	86195269	+	lncRNA	Brip1os	7061	TRUE
ENSMUSG00000026389	989.107	-1.2915	0.392736	-3.28847	0.00100734	0.00924774	1	120118486	120200435	-	protein_coding	Steap3	5715	TRUE
ENSMUSG00000060860	1479.11	-1.29114	0.353545	-3.65198	0.000260231	0.00307097	7	4797544	4815589	-	protein_coding	Ube2s	5141	TRUE
ENSMUSG00000040043	1226.08	-1.29038	0.366129	-3.52438	0.000424474	0.00455608	10	127967426	128016166	-	protein_coding	Rbms2	4484	TRUE
ENSMUSG00000079055	1077.68	-1.28907	0.381997	-3.37457	0.000739322	0.0072049	12	81244688	81379954	-	protein_coding	Slc8a3	5332	TRUE
ENSMUSG00000030588	824.414	-1.28718	0.378624	-3.39961	0.000674814	0.00668942	7	28937753	28947022	+	protein_coding	Yif1b	1363	TRUE
ENSMUSG00000029070	3600.9	-1.28589	0.347857	-3.69659	0.000218514	0.00266285	4	155924136	155928545	+	protein_coding	Mxra8	2918	TRUE
ENSMUSG00000036158	767.728	-1.28418	0.390823	-3.28585	0.00101676	0.00931334	15	93396994	93493772	-	protein_coding	Prickle1	4345	TRUE
ENSMUSG00000031782	1932.67	-1.28337	0.332343	-3.86158	0.000112656	0.0015322	8	95564948	95581523	+	protein_coding	Coq9	3055	TRUE
ENSMUSG00000032602	1227.85	-1.28299	0.35553	-3.60866	0.000307777	0.00351972	9	108539286	108561840	+	protein_coding	Slc25a20	4844	TRUE
ENSMUSG00000026603	1669.98	-1.28248	0.339796	-3.77426	0.000160482	0.00206039	1	189612688	189654560	-	protein_coding	Smyd2	2717	TRUE
ENSMUSG00000011179	4102.42	-1.28071	0.313697	-4.08263	4.45297e-05	0.000688275	12	17594794	17601506	+	protein_coding	Odc1	3405	TRUE
ENSMUSG00000034994	46999.7	-1.28069	0.302442	-4.23452	2.29042e-05	0.000384891	10	81012464	81018332	+	protein_coding	Eef2	3324	TRUE
ENSMUSG00000026496	1953.88	-1.2803	0.348852	-3.67005	0.000242503	0.00289943	1	180396488	180428819	+	protein_coding	Parp1	5293	TRUE
ENSMUSG00000031672	5459.44	-1.28003	0.351552	-3.64107	0.000271503	0.00316994	8	96590761	96615175	-	protein_coding	Got2	4824	TRUE
ENSMUSG00000008734	2522.33	-1.27971	0.339267	-3.77198	0.000161955	0.00207365	7	118571269	118594434	-	protein_coding	Gprc5b	4630	TRUE
ENSMUSG00000025103	3672.23	-1.27735	0.319107	-4.00289	6.25742e-05	0.000923562	7	81441821	81479179	-	protein_coding	Btbd1	3471	TRUE
ENSMUSG00000056091	1531.42	-1.27693	0.380962	-3.35186	0.000802709	0.00770533	6	72074575	72131555	+	protein_coding	St3gal5	2618	TRUE
ENSMUSG00000025477	2019.13	-1.27571	0.342536	-3.7243	0.000195855	0.00243567	7	138969024	139159568	+	protein_coding	Inpp5a	5649	TRUE
ENSMUSG00000024663	826.785	-1.27477	0.387579	-3.28905	0.00100525	0.00923675	19	9979032	10015744	+	protein_coding	Rab3il1	7161	TRUE
ENSMUSG00000032060	5163.15	-1.27377	0.344489	-3.69755	0.000217686	0.0026559	9	50662624	50667936	+	protein_coding	Cryab	1479	TRUE
ENSMUSG00000016757	814.453	-1.2733	0.382775	-3.32651	0.000879413	0.00828352	15	83459290	83479358	-	protein_coding	Ttll12	4039	TRUE
ENSMUSG00000040842	3062.85	-1.27256	0.322415	-3.94697	7.9147e-05	0.00112703	4	140840311	140867086	-	protein_coding	Szrd1	3327	TRUE
ENSMUSG00000036181	3044.72	-1.27249	0.338893	-3.75484	0.000173451	0.0021995	13	23922790	23924350	+	protein_coding	H1f2	1560	TRUE
ENSMUSG00000031983	2783.08	-1.26966	0.329555	-3.85264	0.000116852	0.00157681	8	125362494	125390108	-	protein_coding	2310022B05Rik	3307	TRUE
ENSMUSG00000057969	1448.65	-1.26922	0.383423	-3.31025	0.00093214	0.00868888	9	107474872	107486428	-	protein_coding	Sema3b	4777	TRUE
ENSMUSG00000067586	1603.11	-1.26819	0.353133	-3.59124	0.000329107	0.00371218	13	51562674	51576833	+	protein_coding	S1pr3	4463	TRUE
ENSMUSG00000050029	1513.55	-1.26758	0.351148	-3.60982	0.00030641	0.00351188	X	50092788	50106895	-	protein_coding	Rap2c	3545	TRUE
ENSMUSG00000032135	2518.63	-1.26707	0.355294	-3.56626	0.000362109	0.00401199	9	44045765	44054024	+	protein_coding	Mcam	3350	TRUE
ENSMUSG00000038305	1288.87	-1.26526	0.356304	-3.55108	0.000383661	0.00420503	1	57813320	57987553	+	protein_coding	Spats2l	8041	TRUE
ENSMUSG00000026814	1818.62	-1.26456	0.355836	-3.55376	0.000379761	0.00417171	2	32536606	32572681	+	protein_coding	Eng	4048	TRUE
ENSMUSG00000029432	4166.11	-1.26449	0.350747	-3.60512	0.000312004	0.00355426	5	129802126	129835391	+	protein_coding	Nipsnap2	2750	TRUE
ENSMUSG00000018599	768.66	-1.26396	0.38598	-3.27468	0.00105782	0.0096127	11	60619223	60623777	+	protein_coding	Mief2	2716	TRUE
ENSMUSG00000004562	1736.56	-1.2637	0.386772	-3.26731	0.00108575	0.00983619	14	52222175	52243708	+	protein_coding	Arhgef40	10366	TRUE
ENSMUSG00000038503	1169.4	-1.26333	0.360618	-3.50325	0.000459612	0.00485738	7	83533673	83550740	+	protein_coding	Mesd	5558	TRUE
ENSMUSG00000018217	9228.27	-1.2632	0.355435	-3.55396	0.000379476	0.00417079	11	63019807	63050373	+	protein_coding	Pmp22	2354	TRUE
ENSMUSG00000016256	3025.51	-1.26166	0.318639	-3.95953	7.50964e-05	0.00107979	2	174269285	174280832	-	protein_coding	Ctsz	1441	TRUE
ENSMUSG00000025151	10358.8	-1.2609	0.302624	-4.16655	3.09249e-05	0.000502871	X	93579079	93585749	-	protein_coding	Maged1	4351	TRUE
ENSMUSG00000046818	1063.24	-1.26071	0.361945	-3.48315	0.000495549	0.00516307	3	137327372	137334094	+	protein_coding	Ddit4l	2916	TRUE
ENSMUSG00000002808	1059.07	-1.25951	0.374298	-3.365	0.000765449	0.00740629	13	19775875	19804097	-	protein_coding	Epdr1	2745	TRUE
ENSMUSG00000015750	1548.09	-1.25848	0.341582	-3.68426	0.00022937	0.00277058	3	95801280	95805600	+	protein_coding	Aph1a	3450	TRUE
ENSMUSG00000024165	1287.89	-1.25762	0.353723	-3.55539	0.000377417	0.00415481	17	25156392	25179663	-	protein_coding	Jpt2	4840	TRUE
ENSMUSG00000028383	1264.77	-1.25352	0.378906	-3.30827	0.000938728	0.00873844	4	59581562	59618689	+	protein_coding	Hsdl2	2795	TRUE
ENSMUSG00000062683	2005.8	-1.25229	0.336818	-3.71799	0.000200811	0.00248829	15	102571298	102580787	-	protein_coding	Atp5g2	1675	TRUE
ENSMUSG00000049791	1454.98	-1.25147	0.376841	-3.32095	0.000897108	0.00841942	7	89053562	89062342	+	protein_coding	Fzd4	6720	TRUE
ENSMUSG00000037742	114664	-1.25143	0.308594	-4.05527	5.00764e-05	0.000760888	9	78385730	78396433	-	protein_coding	Eef1a1	2493	TRUE
ENSMUSG00000023191	2706.97	-1.25038	0.343459	-3.64055	0.000272052	0.00317276	6	124818051	124834715	-	protein_coding	P3h3	3930	TRUE
ENSMUSG00000032640	1499.25	-1.24976	0.350814	-3.56245	0.000367416	0.00406206	7	65759262	65823546	+	protein_coding	Chsy1	4176	TRUE
ENSMUSG00000037060	1537.75	-1.24717	0.341713	-3.64975	0.000262497	0.00308576	7	105129289	105131507	-	protein_coding	Cavin3	1662	TRUE
ENSMUSG00000038677	1166.89	-1.24711	0.370546	-3.36559	0.000763815	0.00739394	17	28361114	28393828	+	protein_coding	Scube3	8844	TRUE
ENSMUSG00000029860	2259.74	-1.24667	0.350459	-3.55726	0.00037475	0.00412765	6	42326563	42337147	+	protein_coding	Zyx	5390	TRUE
ENSMUSG00000023015	1119.07	-1.24525	0.379924	-3.27764	0.0010468	0.00953358	15	99518376	99549537	-	protein_coding	Racgap1	7079	TRUE
ENSMUSG00000029528	2761.31	-1.24476	0.346081	-3.59675	0.000322218	0.00364245	5	115644734	115694046	+	protein_coding	Pxn	8777	TRUE
ENSMUSG00000044533	22972.6	-1.24471	0.305271	-4.07738	4.55451e-05	0.00070134	17	24937089	24940903	+	protein_coding	Rps2	1830	TRUE
ENSMUSG00000031422	6020.27	-1.24433	0.306639	-4.05795	4.95056e-05	0.000754439	X	135633690	135644439	-	protein_coding	Morf4l2	3135	TRUE
ENSMUSG00000003464	2444.3	-1.24418	0.328015	-3.79307	0.000148797	0.00193202	1	171954321	171964060	+	protein_coding	Pex19	3815	TRUE
ENSMUSG00000034353	1338.44	-1.24258	0.367874	-3.37773	0.000730878	0.00714895	1	91107543	91152918	+	protein_coding	Ramp1	3022	TRUE
ENSMUSG00000028703	1341.75	-1.24158	0.355344	-3.49401	0.000475816	0.00499534	4	115932465	115954240	+	protein_coding	Lrrc41	3713	TRUE
ENSMUSG00000025781	6192.29	-1.23991	0.313533	-3.95463	7.66526e-05	0.00109605	2	10060826	10085321	-	protein_coding	Atp5c1	1908	TRUE
ENSMUSG00000029581	4031.32	-1.23818	0.312087	-3.96743	7.26519e-05	0.00104976	5	142946097	142958940	+	protein_coding	Fscn1	3012	TRUE
ENSMUSG00000045312	2031.1	-1.23726	0.362868	-3.40966	0.000650439	0.00647581	13	94194303	94331917	+	protein_coding	Lhfpl2	8415	TRUE
ENSMUSG00000059895	4377.01	-1.23369	0.313595	-3.93402	8.35363e-05	0.00117975	15	73594993	73630615	+	protein_coding	Ptp4a3	9351	TRUE
ENSMUSG00000041712	1070.26	-1.23357	0.369076	-3.34232	0.000830804	0.00790875	12	102724225	102743966	+	protein_coding	Ubr7	3261	TRUE
ENSMUSG00000030785	2053.8	-1.23346	0.341382	-3.61312	0.000302533	0.00347517	7	127804606	127805559	-	protein_coding	Cox6a2	680	TRUE
ENSMUSG00000022234	4651.9	-1.23168	0.311175	-3.95817	7.55268e-05	0.00108445	15	31590945	31601950	-	protein_coding	Cct5	2766	TRUE
ENSMUSG00000028405	1309.33	-1.22908	0.357832	-3.43479	0.000593021	0.00599682	4	40143080	40198338	+	protein_coding	Aco1	4496	TRUE
ENSMUSG00000027523	43848.7	-1.22779	0.300546	-4.08519	4.40415e-05	0.000683804	2	174126112	174188537	+	protein_coding	Gnas	11387	TRUE
ENSMUSG00000020260	2664.33	-1.22654	0.340785	-3.59915	0.000319258	0.00361492	10	77095051	77105409	+	protein_coding	Pofut2	7878	TRUE
ENSMUSG00000005566	4097.49	-1.22348	0.31783	-3.8495	0.000118362	0.0015951	7	12733040	12764962	+	protein_coding	Trim28	4158	TRUE
ENSMUSG00000026526	2460.35	-1.22165	0.326118	-3.74602	0.00017966	0.00226431	1	175427939	175453201	-	protein_coding	Fh1	3392	TRUE
ENSMUSG00000032902	1219.07	-1.22148	0.358109	-3.41093	0.00064741	0.00645813	3	104545983	104565778	+	protein_coding	Slc16a1	4426	TRUE
ENSMUSG00000020571	4829.94	-1.22069	0.308851	-3.95236	7.73855e-05	0.00110423	12	17316545	17334771	+	protein_coding	Pdia6	3745	TRUE
ENSMUSG00000025134	1391.31	-1.22042	0.35222	-3.46494	0.00053035	0.00546491	11	120482946	120489191	-	protein_coding	Alyref	3839	TRUE
ENSMUSG00000034845	1301.77	-1.21964	0.365557	-3.33638	0.000848768	0.00803644	8	71950408	71964396	-	protein_coding	Plvap	1987	TRUE
ENSMUSG00000048578	6079.4	-1.21881	0.335497	-3.63284	0.000280318	0.00326363	5	115281039	115296238	-	protein_coding	Mlec	6007	TRUE
ENSMUSG00000034659	2822.36	-1.2174	0.329792	-3.69141	0.000223011	0.00270805	19	10848023	10859365	-	protein_coding	Tmem109	3798	TRUE
ENSMUSG00000010830	1705.42	-1.21658	0.339347	-3.58508	0.000336977	0.00378233	15	79400611	79411940	+	protein_coding	Kdelr3	1411	TRUE
ENSMUSG00000027342	2093.88	-1.2162	0.329389	-3.69229	0.000222243	0.00270191	2	132091081	132095234	-	protein_coding	Pcna	2400	TRUE
ENSMUSG00000062421	1185.69	-1.2145	0.35569	-3.41448	0.000639029	0.00638379	11	103857564	103876163	+	protein_coding	Arf2	2998	TRUE
ENSMUSG00000028494	1338.6	-1.21435	0.359882	-3.3743	0.000740029	0.00720749	4	86566622	86588297	-	protein_coding	Plin2	3512	TRUE
ENSMUSG00000025980	5793.72	-1.21428	0.323889	-3.74906	0.000177496	0.00224389	1	55116993	55127402	-	protein_coding	Hspd1	2642	TRUE
ENSMUSG00000057789	919.382	-1.21368	0.370457	-3.27617	0.00105225	0.00957476	17	27238783	27247983	-	protein_coding	Bak1	2407	TRUE
ENSMUSG00000002010	3054.16	-1.21337	0.324709	-3.7368	0.000186378	0.00233897	X	72822568	72830503	-	protein_coding	Idh3g	2701	TRUE
ENSMUSG00000024835	1453.71	-1.21323	0.345024	-3.51638	0.000437475	0.00466889	19	4198617	4204034	+	protein_coding	Coro1b	3204	TRUE
ENSMUSG00000031146	1629.62	-1.21312	0.343739	-3.5292	0.000416825	0.00448332	X	7534179	7537629	-	protein_coding	Plp2	1334	TRUE
ENSMUSG00000038668	1832.19	-1.21273	0.338587	-3.58174	0.00034132	0.00381652	4	58435254	58553898	-	protein_coding	Lpar1	4289	TRUE
ENSMUSG00000055044	2019.45	-1.20838	0.340486	-3.54899	0.000386711	0.00422778	19	40209616	40260286	-	protein_coding	Pdlim1	5260	TRUE
ENSMUSG00000000753	7300.94	-1.20723	0.322383	-3.74471	0.000180603	0.0022748	11	75300594	75313527	-	protein_coding	Serpinf1	2359	TRUE
ENSMUSG00000038332	1602.63	-1.2071	0.364547	-3.31125	0.00092881	0.00866915	10	41685930	41784420	+	protein_coding	Sesn1	3982	TRUE
ENSMUSG00000001100	1891.58	-1.20455	0.333464	-3.61223	0.000303579	0.00348525	11	78403018	78413562	+	protein_coding	Poldip2	3783	TRUE
ENSMUSG00000036275	4345.31	-1.20292	0.310739	-3.87115	0.000108325	0.00148015	11	52287254	52299555	+	protein_coding	9530068E07Rik	3296	TRUE
ENSMUSG00000001416	3922.48	-1.19938	0.317595	-3.77644	0.000159088	0.00204503	3	88204422	88229074	+	protein_coding	Cct3	6370	TRUE
ENSMUSG00000053768	2455.98	-1.19821	0.325825	-3.67747	0.000235559	0.00282877	6	32767910	33037195	-	protein_coding	Chchd3	2905	TRUE
ENSMUSG00000000399	3151.28	-1.19788	0.317526	-3.77253	0.000161601	0.00207217	6	126798683	126826099	-	protein_coding	Ndufa9	2101	TRUE
ENSMUSG00000020882	1410.44	-1.19778	0.359684	-3.33007	0.000868237	0.00819321	11	97892333	97913860	-	protein_coding	Cacnb1	4529	TRUE
ENSMUSG00000031353	4321.25	-1.19581	0.312489	-3.82674	0.000129852	0.00172182	X	161543397	161562088	+	protein_coding	Rbbp7	2909	TRUE
ENSMUSG00000029661	406998	-1.19491	0.355391	-3.36224	0.000773118	0.0074733	6	4504813	4541544	+	protein_coding	Col1a2	12426	TRUE
ENSMUSG00000020439	3177.21	-1.19349	0.344958	-3.45982	0.000540537	0.00554709	11	3467522	3490612	-	protein_coding	Smtn	4380	TRUE
ENSMUSG00000028849	4977.23	-1.19337	0.336597	-3.54539	0.000392038	0.00426943	4	126125959	126150136	-	protein_coding	Map7d1	3652	TRUE
ENSMUSG00000025854	1453.69	-1.19325	0.344414	-3.46458	0.000531063	0.00546793	5	138740268	138795832	+	protein_coding	Fam20c	6590	TRUE
ENSMUSG00000021223	2467.99	-1.18828	0.338423	-3.51124	0.000446027	0.00473565	12	83810407	83839156	+	protein_coding	Papln	5635	TRUE
ENSMUSG00000030884	5725.85	-1.18778	0.306609	-3.87391	0.000107103	0.0014654	7	120234398	120258747	+	protein_coding	Uqcrc2	2552	TRUE
ENSMUSG00000032279	4400.77	-1.18631	0.320193	-3.70498	0.000211404	0.00259461	9	54493617	54511945	+	protein_coding	Idh3a	5072	TRUE
ENSMUSG00000020717	2661.82	-1.18589	0.32324	-3.66876	0.000243731	0.00290995	11	106545042	106641454	-	protein_coding	Pecam1	6228	TRUE
ENSMUSG00000021319	1084.68	-1.18457	0.360183	-3.28881	0.00100611	0.00924057	13	19807273	19817164	+	protein_coding	Sfrp4	4179	TRUE
ENSMUSG00000029723	2621.96	-1.1832	0.329187	-3.59431	0.000325248	0.00367468	5	137743991	137766712	+	protein_coding	Spacdr	7509	TRUE
ENSMUSG00000041889	1401	-1.18138	0.345982	-3.41456	0.000638858	0.00638379	1	135298794	135302975	-	protein_coding	Shisa4	2418	TRUE
ENSMUSG00000032199	4836.82	-1.18034	0.30984	-3.80952	0.000139236	0.00182395	9	71385718	71393217	-	protein_coding	Polr2m	2424	TRUE
ENSMUSG00000043252	2451.79	-1.17714	0.34832	-3.37948	0.000726233	0.00711025	4	15265830	15286753	+	protein_coding	Tmem64	4670	TRUE
ENSMUSG00000004789	5294.51	-1.177	0.311056	-3.78388	0.000154404	0.00198979	12	85157606	85181619	+	protein_coding	Dlst	9559	TRUE
ENSMUSG00000039263	2020.22	-1.17624	0.332028	-3.54258	0.000396232	0.00429995	2	173952141	173964863	+	protein_coding	Npepl1	2998	TRUE
ENSMUSG00000061119	1640.65	-1.17365	0.339318	-3.45884	0.000542509	0.0055624	7	92523677	92583791	+	protein_coding	Prcp	5497	TRUE
ENSMUSG00000078429	6525.42	-1.17269	0.328913	-3.56534	0.000363389	0.00402185	10	126814585	126835844	+	protein_coding	Ctdsp2	5524	TRUE
ENSMUSG00000020372	17322.9	-1.17001	0.317962	-3.6797	0.000233505	0.00280737	11	48691158	48697261	+	protein_coding	Rack1	5119	TRUE
ENSMUSG00000085779	2021.78	-1.16856	0.350858	-3.33058	0.000866647	0.00818571	10	81030442	81046711	+	lncRNA	Atcayos	4377	TRUE
ENSMUSG00000024012	7036.45	-1.16711	0.305252	-3.82345	0.000131598	0.00173826	17	29551045	29566908	-	protein_coding	Mtch1	5615	TRUE
ENSMUSG00000024740	9857.27	-1.16697	0.311376	-3.74778	0.000178404	0.00225261	19	10582690	10607183	+	protein_coding	Ddb1	6409	TRUE
ENSMUSG00000008140	2069.91	-1.16238	0.33175	-3.50379	0.000458693	0.00485186	7	44139360	44145953	-	protein_coding	Emc10	2917	TRUE
ENSMUSG00000025651	7217.25	-1.16	0.304701	-3.80702	0.00014065	0.00184015	9	108765700	108778691	+	protein_coding	Uqcrc1	4135	TRUE
ENSMUSG00000021326	1186.61	-1.15962	0.354892	-3.26753	0.00108491	0.00983288	13	21363614	21378894	+	protein_coding	Trim27	5500	TRUE
ENSMUSG00000027803	2565.93	-1.15706	0.351008	-3.29639	0.000979372	0.00903924	3	57363069	57483331	-	protein_coding	Wwtr1	4779	TRUE
ENSMUSG00000020869	3748.86	-1.15611	0.333055	-3.47122	0.000518097	0.0053547	11	94520592	94536042	+	protein_coding	Lrrc59	3073	TRUE
ENSMUSG00000032035	1324.89	-1.15586	0.348993	-3.31198	0.000926382	0.00865085	9	32547516	32669116	+	protein_coding	Ets1	8476	TRUE
ENSMUSG00000037706	5243.05	-1.15449	0.309872	-3.7257	0.000194776	0.0024281	7	142606475	142621671	+	protein_coding	Cd81	2879	TRUE
ENSMUSG00000001424	2989.93	-1.15368	0.330895	-3.48656	0.000489274	0.00511057	6	28475137	28935161	+	protein_coding	Snd1	9757	TRUE
ENSMUSG00000050578	5752.91	-1.15353	0.353279	-3.26522	0.0010938	0.00988733	9	7272513	7283331	+	protein_coding	Mmp13	2673	TRUE
ENSMUSG00000030245	1515.38	-1.15299	0.342958	-3.36191	0.000774056	0.00747553	6	142332946	142349584	+	protein_coding	Golt1b	2818	TRUE
ENSMUSG00000056481	2629.02	-1.15272	0.347676	-3.31549	0.000914813	0.00856262	19	5118105	5120710	+	protein_coding	Cd248	2605	TRUE
ENSMUSG00000017721	2455.75	-1.15065	0.332437	-3.46127	0.000537639	0.00552621	2	164339439	164350221	+	protein_coding	Pigt	3856	TRUE
ENSMUSG00000017493	16903.1	-1.14948	0.299078	-3.84342	0.000121333	0.00163088	11	98932069	98945218	+	protein_coding	Igfbp4	4416	TRUE
ENSMUSG00000031948	2597.31	-1.14783	0.326156	-3.51928	0.000432727	0.00462301	8	112720074	112737955	-	protein_coding	Kars	4464	TRUE
ENSMUSG00000028757	4571.97	-1.14077	0.311041	-3.66759	0.000244852	0.00291826	4	138032040	138039939	+	protein_coding	Ddost	2120	TRUE
ENSMUSG00000044792	1919.38	-1.13752	0.337125	-3.37418	0.000740359	0.00720749	13	59903222	59917624	-	protein_coding	Isca1	10680	TRUE
ENSMUSG00000029616	2709.42	-1.13608	0.339448	-3.34686	0.000817338	0.00783118	5	121566652	121590569	-	protein_coding	Erp29	9060	TRUE
ENSMUSG00000031320	26971.2	-1.13066	0.314045	-3.60031	0.000317833	0.0036019	X	101228546	101233000	-	protein_coding	Rps4x	1631	TRUE
ENSMUSG00000027255	2314.33	-1.13042	0.328108	-3.44527	0.000570494	0.00580603	2	91095318	91107276	+	protein_coding	Arfgap2	4129	TRUE
ENSMUSG00000030082	6418.14	-1.13008	0.312603	-3.61506	0.000300283	0.00345703	6	88480560	88495887	-	protein_coding	Sec61a1	6732	TRUE
ENSMUSG00000034463	3655.98	-1.12918	0.32359	-3.48954	0.000483856	0.00507717	14	66156842	66191384	-	protein_coding	Scara3	3597	TRUE
ENSMUSG00000025809	13407.1	-1.12728	0.337048	-3.34456	0.000824128	0.00786699	8	129412134	129459681	+	protein_coding	Itgb1	4081	TRUE
ENSMUSG00000062960	1575.79	-1.12395	0.342299	-3.28354	0.00102512	0.00937136	5	76093486	76139118	-	protein_coding	Kdr	9030	TRUE
ENSMUSG00000067274	35716.5	-1.12232	0.335508	-3.34512	0.000822461	0.00785471	5	115697525	115701786	+	protein_coding	Rplp0	1659	TRUE
ENSMUSG00000016528	3323.66	-1.12172	0.316398	-3.54529	0.000392177	0.00426943	1	130981436	131025563	-	protein_coding	Mapkapk2	3041	TRUE
ENSMUSG00000074622	2423.52	-1.12014	0.342016	-3.27509	0.00105627	0.00960279	2	160205622	160208985	-	protein_coding	Mafb	3363	TRUE
ENSMUSG00000004056	4035	-1.11991	0.312404	-3.58481	0.000337323	0.00378415	7	27290976	27340251	+	protein_coding	Akt2	7131	TRUE
ENSMUSG00000052310	2355.94	-1.11706	0.334843	-3.33606	0.000849763	0.00804096	3	90155478	90160919	+	protein_coding	Slc39a1	2364	TRUE
ENSMUSG00000024940	5097.69	-1.11595	0.329635	-3.38542	0.000710696	0.00697802	19	5790931	5808560	+	protein_coding	Ltbp3	9069	TRUE
ENSMUSG00000008682	13848.7	-1.11565	0.31677	-3.52196	0.00042837	0.00458753	X	73314417	73316741	+	protein_coding	Rpl10	2053	TRUE
ENSMUSG00000020946	2311.8	-1.11406	0.327079	-3.40609	0.000659009	0.00655165	11	103567674	103588724	-	protein_coding	Gosr2	3266	TRUE
ENSMUSG00000026202	3778.16	-1.11223	0.328247	-3.3884	0.000703029	0.00692252	1	75190871	75196509	-	protein_coding	Tuba4a	3701	TRUE
ENSMUSG00000038462	3472.86	-1.10933	0.315084	-3.52073	0.000430367	0.00460495	13	30724290	30729345	-	protein_coding	Uqcrfs1	1363	TRUE
ENSMUSG00000000420	3236.49	-1.10654	0.323208	-3.4236	0.000617969	0.00620951	18	24338400	24419875	+	protein_coding	Galnt1	5519	TRUE
ENSMUSG00000032867	2694.7	-1.10479	0.331014	-3.33759	0.00084507	0.00801126	5	118203029	118293529	-	protein_coding	Fbxw8	5525	TRUE
ENSMUSG00000041607	7277.64	-1.10264	0.320996	-3.43506	0.00059242	0.00599367	18	82493270	82603762	+	protein_coding	Mbp	8469	TRUE
ENSMUSG00000031799	8525.79	-1.10006	0.303575	-3.6237	0.00029042	0.00335848	8	72884017	72906986	+	protein_coding	Tpm4	4269	TRUE
ENSMUSG00000029777	2726.39	-1.09368	0.32694	-3.34518	0.000822278	0.00785471	6	55014991	55056485	+	protein_coding	Gars	3119	TRUE
ENSMUSG00000021577	7527.96	-1.09337	0.317793	-3.44052	0.000580601	0.00590015	13	74470372	74498399	-	protein_coding	Sdha	4126	TRUE
ENSMUSG00000020612	10179.8	-1.09327	0.311533	-3.50932	0.000449252	0.00476498	11	109540230	109560482	+	protein_coding	Prkar1a	4321	TRUE
ENSMUSG00000031835	3947.19	-1.09272	0.332793	-3.28348	0.00102535	0.00937136	8	120234894	120285474	-	protein_coding	Mbtps1	10539	TRUE
ENSMUSG00000063694	2119.15	-1.08886	0.331974	-3.27995	0.00103826	0.0094683	6	50539542	50543518	-	protein_coding	Cycs	3404	TRUE
ENSMUSG00000026489	3084.48	-1.0882	0.33327	-3.26523	0.00109375	0.00988733	1	179992802	180027167	-	protein_coding	Coq8a	5293	TRUE
ENSMUSG00000024359	7983.24	-1.08804	0.312088	-3.48634	0.000489684	0.00511057	18	35070466	35087410	-	protein_coding	Hspa9	4310	TRUE
ENSMUSG00000020664	3654.94	-1.08447	0.325291	-3.33386	0.000856509	0.00809737	12	31381275	31401452	-	protein_coding	Dld	3683	TRUE
ENSMUSG00000039103	4711.26	-1.08441	0.330541	-3.28072	0.00103543	0.00945085	3	151942618	151971987	-	protein_coding	Nexn	3826	TRUE
ENSMUSG00000059248	3746.02	-1.08259	0.313437	-3.45393	0.000552474	0.00565333	11	117090486	117253151	+	protein_coding	Septin9	7565	TRUE
ENSMUSG00000068039	6362.69	-1.08206	0.305795	-3.53851	0.000402393	0.00435535	17	13134587	13143954	+	protein_coding	Tcp1	5030	TRUE
ENSMUSG00000040731	6552.39	-1.08157	0.305733	-3.53764	0.000403727	0.00436749	5	134648574	134668344	-	protein_coding	Eif4h	5551	TRUE
ENSMUSG00000020307	2064.28	-1.08153	0.329701	-3.28033	0.00103687	0.00945981	10	79518028	79524232	+	protein_coding	Cdc34	1572	TRUE
ENSMUSG00000015568	10244.1	-1.07502	0.316681	-3.39466	0.00068715	0.00679212	8	69333142	69360100	+	protein_coding	Lpl	10478	TRUE
ENSMUSG00000027406	4715.03	-1.06944	0.311691	-3.4311	0.00060113	0.00606395	2	130121228	130126467	-	protein_coding	Idh3b	3422	TRUE
ENSMUSG00000062825	15556.4	-1.06841	0.297863	-3.58691	0.000334618	0.00376198	11	120236515	120239368	-	protein_coding	Actg1	2658	TRUE
ENSMUSG00000041548	3201.27	-1.06763	0.319366	-3.34295	0.000828916	0.00789807	5	116546549	116560923	-	protein_coding	Hspb8	1950	TRUE
ENSMUSG00000039168	2708.08	-1.06158	0.321824	-3.29864	0.000971551	0.00899928	15	31224459	31274487	+	protein_coding	Dap	1925	TRUE
ENSMUSG00000022437	3003.46	-1.05669	0.319881	-3.30337	0.000955287	0.00886855	15	84076441	84101468	+	protein_coding	Samm50	6556	TRUE
ENSMUSG00000026479	4351.1	-1.04953	0.317715	-3.30338	0.000955279	0.00886855	1	152998501	153062193	-	protein_coding	Lamc2	8039	TRUE
ENSMUSG00000007836	6351.46	-1.04517	0.305216	-3.42437	0.000616217	0.00619492	13	58273692	58276370	-	protein_coding	Hnrnpa0	2678	TRUE
ENSMUSG00000055302	6960.99	-1.04437	0.306719	-3.40497	0.000661707	0.00656896	5	36952210	36954116	-	protein_coding	Mrfap1	1648	TRUE
ENSMUSG00000030890	3635.18	-1.03637	0.314169	-3.29875	0.000971173	0.00899928	7	105385798	105392132	+	protein_coding	Ilk	2744	TRUE
ENSMUSG00000046434	10181.4	-1.03631	0.303931	-3.40969	0.000650363	0.00647581	15	103148858	103155119	+	protein_coding	Hnrnpa1	3153	TRUE
ENSMUSG00000026547	5191.71	-1.01507	0.309673	-3.27786	0.00104597	0.00953019	1	172327613	172334947	+	protein_coding	Tagln2	2082	TRUE
ENSMUSG00000013593	5583.35	-1.01498	0.306536	-3.31114	0.000929182	0.00866915	1	171062421	171078957	-	protein_coding	Ndufs2	2313	TRUE
ENSMUSG00000025351	8872.77	-1.01358	0.306218	-3.30999	0.000932994	0.00869291	10	128736857	128748691	+	protein_coding	Cd63	3682	TRUE
ENSMUSG00000025132	8855.83	-1.00514	0.302537	-3.32236	0.000892596	0.00839236	11	120468929	120472450	-	protein_coding	Arhgdia	2258	TRUE
